# Supplementary material for: Properties of Metal Hydrides of the Iron Triad
Source: J Am Chem Soc. 2023 Dec 7;145(50):27555–62. doi: 10.1021/jacs.3c08925 (PMC10740003; doi:10.1021/jacs.3c08925)
Supplement: Supplementary file 2 — ja3c08925_si_002.xyz [file ja3c08925_si_002.xyz]

Supportion Information for

Properties of metal hydrides of the iron triad.

Arie J. H. Multem, Guilherme L. Tripodi and J. Roithova*

Department of Spectroscopy and Catalysis, Institute for Molecules and Materials, 
Radboud University Nijmegen, Heyendaalseweg 135, 6525 AJ Nijmegen, The Netherlands


This file contains strucutures in XYZ format. The name is followed by
calculated electronic (including the dispersion correction) and
zero-point energies (in Hartree) at B3LYP-D3 level (except when
specified otherwise in the name) and basis sets as specified in the
main text. The energies are followed by the zero-point corrections in Hatree.

41
FeTPA++_singlet -2178.941752 0.334707
N       -0.191865000     -1.009407000      1.041015000
C        1.032812000     -1.840966000      1.298650000
C       -0.255318000      0.224388000      1.909185000
C       -1.466293000     -1.796567000      1.147992000
C        2.174394000     -1.398586000      0.412786000
C        3.504401000     -1.652532000      0.713740000
C        4.484626000     -1.304178000     -0.214609000
C        2.758335000     -0.463749000     -1.639570000
C        4.104654000     -0.705213000     -1.413981000
H        3.770535000     -2.121898000      1.653058000
H        5.529610000     -1.497094000     -0.003252000
H        2.415220000      0.013362000     -2.550363000
H        4.835824000     -0.423825000     -2.160656000
C        0.210465000      1.457070000      1.176621000
C        0.559322000      2.637304000      1.819687000
C        0.517199000      2.442481000     -0.914253000
C        0.884807000      3.753386000      1.052431000
C        0.857809000      3.656182000     -0.338131000
H        0.570533000      2.683095000      2.902011000
H        0.496426000      2.309513000     -1.990114000
H        1.157011000      4.685638000      1.532473000
H        1.101953000      4.501396000     -0.968470000
C       -2.545130000     -1.087566000      0.359549000
C       -3.896562000     -1.183155000      0.649479000
C       -4.811643000     -0.539657000     -0.185239000
C       -2.975367000      0.255856000     -1.496404000
C       -4.343475000      0.189923000     -1.275220000
H       -4.231404000     -1.752817000      1.507797000
H       -5.873982000     -0.604240000      0.017693000
H       -2.562615000      0.822015000     -2.323076000
H       -5.022422000      0.704685000     -1.942639000
N       -2.089217000     -0.375282000     -0.702240000
N        1.807042000     -0.806709000     -0.748740000
N        0.196641000      1.368975000     -0.167937000
Fe      -0.118589000     -0.401681000     -0.820313000
H        0.789193000     -2.876661000      1.049393000
H        1.306921000     -1.820982000      2.355434000
H       -1.286794000     -2.779523000      0.704284000
H       -1.753027000     -1.954043000      2.191181000
H        0.310855000      0.068234000      2.829066000
H       -1.298948000      0.377310000      2.193359000

42
TPAFeH+_singlet -2179.843051  0.341646
N       -0.196731000     -1.051451000      1.088541000
C        1.012191000     -1.892210000      1.269967000
C       -0.199559000      0.166087000      1.948186000
C       -1.482636000     -1.787531000      1.180596000
C        2.155410000     -1.401541000      0.404043000
C        3.487216000     -1.601412000      0.740537000
C        4.478301000     -1.212017000     -0.159312000
C        2.750503000     -0.451164000     -1.632021000
C        4.102056000     -0.633588000     -1.367735000
H        3.744466000     -2.057907000      1.688740000
H        5.524303000     -1.359104000      0.081229000
H        2.390377000     -0.000468000     -2.546680000
H        4.839089000     -0.321818000     -2.096507000
C        0.245292000      1.400465000      1.200677000
C        0.623772000      2.567580000      1.854331000
C        0.490572000      2.414346000     -0.874358000
C        0.936323000      3.694782000      1.100833000
C        0.861268000      3.615563000     -0.288096000
H        0.668627000      2.589973000      2.936739000
H        0.427077000      2.279545000     -1.944916000
H        1.233103000      4.615791000      1.587660000
H        1.092422000      4.467586000     -0.914279000
C       -2.547443000     -1.049225000      0.392021000
C       -3.892968000     -1.076389000      0.728237000
C       -4.808737000     -0.420091000     -0.094517000
C       -2.981077000      0.237509000     -1.495532000
C       -4.344242000      0.244826000     -1.224744000
H       -4.219880000     -1.602963000      1.616725000
H       -5.864880000     -0.428973000      0.146494000
H       -2.554561000      0.731767000     -2.357733000
H       -5.021571000      0.763442000     -1.890921000
N       -2.095473000     -0.391776000     -0.704218000
N        1.791760000     -0.822376000     -0.765075000
N        0.188665000      1.323052000     -0.144102000
Fe      -0.131554000     -0.414215000     -0.910586000
H        0.762214000     -2.905065000      0.942739000
H        1.315321000     -1.959747000      2.320519000
H       -1.334862000     -2.769051000      0.721966000
H       -1.800720000     -1.954803000      2.216314000
H        0.410391000      0.013023000      2.843597000
H       -1.223455000      0.338063000      2.290567000
H       -0.102065000      0.032212000     -2.391734000

46
TPAFeBH4+_singlet -2206.522613 0.375683
N        0.100990000     -0.842334000     -1.283435000
C       -1.114327000     -1.654092000     -1.565652000
C        0.081893000      0.476005000     -1.995296000
C        1.374753000     -1.573711000     -1.531111000
C       -2.258684000     -1.183584000     -0.700232000
C       -3.591299000     -1.264495000     -1.079097000
C       -4.575410000     -0.903869000     -0.159432000
C       -2.835383000     -0.408282000      1.409191000
C       -4.190542000     -0.475800000      1.106863000
H       -3.854099000     -1.612484000     -2.070664000
H       -5.623247000     -0.961443000     -0.428187000
H       -2.478156000     -0.091157000      2.379794000
H       -4.922366000     -0.197715000      1.854165000
C       -0.161669000      1.632305000     -1.056616000
C       -0.387793000      2.924440000     -1.521306000
C       -0.267987000      2.343856000      1.146481000
C       -0.552606000      3.953372000     -0.600630000
C       -0.487642000      3.657043000      0.759784000
H       -0.431246000      3.117461000     -2.586665000
H       -0.217819000      2.053983000      2.187928000
H       -0.729321000      4.967740000     -0.937217000
H       -0.609148000      4.426410000      1.511172000
C        2.467869000     -0.959760000     -0.688529000
C        3.804222000     -0.933486000     -1.060795000
C        4.742414000     -0.421531000     -0.164818000
C        2.951722000     -0.000654000      1.368353000
C        4.308840000      0.047669000      1.070620000
H        4.106124000     -1.314502000     -2.028818000
H        5.792744000     -0.393815000     -0.428499000
H        2.559484000      0.339283000      2.317485000
H        5.004796000      0.444032000      1.798552000
N        2.048343000     -0.486218000      0.505541000
N       -1.888353000     -0.746448000      0.522884000
N       -0.108139000      1.347409000      0.255944000
Fe       0.077202000     -0.561867000      0.732833000
H       -0.887961000     -2.684891000     -1.282604000
H       -1.376605000     -1.646471000     -2.628598000
H        1.228853000     -2.603603000     -1.197425000
H        1.640202000     -1.594225000     -2.593459000
H       -0.670575000      0.465898000     -2.788038000
H        1.048480000      0.626494000     -2.482744000
H        0.073127000     -0.395560000      2.371107000
B        0.167650000     -1.707797000      2.468292000
H        0.192378000     -2.142228000      1.220968000
H       -0.824936000     -2.120916000      2.996267000
H        1.213665000     -1.974184000      2.987160000

41
TPAFe++_triplet -2178.946638 0.333884
N       -0.182344000     -1.037224000      1.087377000
C        1.038255000     -1.861675000      1.331890000
C       -0.205107000      0.247392000      1.870744000
C       -1.474960000     -1.778902000      1.220149000
C        2.166150000     -1.431605000      0.417593000
C        3.499005000     -1.687715000      0.706100000
C        4.474406000     -1.347238000     -0.229462000
C        2.743755000     -0.502406000     -1.644767000
C        4.089780000     -0.748528000     -1.427629000
H        3.770303000     -2.154006000      1.645488000
H        5.519848000     -1.544498000     -0.024240000
H        2.396273000     -0.023992000     -2.553069000
H        4.816934000     -0.470778000     -2.179548000
C        0.244306000      1.490210000      1.113035000
C        0.644160000      2.629114000      1.802513000
C        0.442588000      2.597694000     -0.925813000
C        0.941422000      3.786462000      1.086877000
C        0.833339000      3.772870000     -0.302018000
H        0.715028000      2.612963000      2.883682000
H        0.354773000      2.533692000     -2.003705000
H        1.253198000      4.684701000      1.606296000
H        1.050958000      4.651916000     -0.894841000
C       -2.541616000     -1.084260000      0.398217000
C       -3.893212000     -1.157469000      0.698155000
C       -4.811308000     -0.542843000     -0.153482000
C       -2.981098000      0.199587000     -1.502067000
C       -4.347561000      0.145351000     -1.271949000
H       -4.225104000     -1.691000000      1.580540000
H       -5.872441000     -0.595486000      0.058992000
H       -2.570169000      0.740439000     -2.346102000
H       -5.028004000      0.640464000     -1.952560000
N       -2.092417000     -0.410129000     -0.693319000
N        1.795685000     -0.841769000     -0.747556000
N        0.152891000      1.481672000     -0.231009000
Fe      -0.125238000     -0.432586000     -0.861454000
H        0.791289000     -2.901863000      1.104221000
H        1.342025000     -1.826011000      2.381310000
H       -1.323178000     -2.786930000      0.825197000
H       -1.777003000     -1.878540000      2.266638000
H        0.388448000      0.130911000      2.779726000
H       -1.237529000      0.421177000      2.182821000

42
TPAFeH+_triplet -2179.864952 0.340253
N       -0.000690000     -0.000200000      1.231884000
C        1.336492000     -0.478264000      1.654589000
C       -0.255494000      1.397056000      1.653734000
C       -1.083493000     -0.919205000      1.654043000
C        1.818716000     -1.575644000      0.733767000
C        2.677471000     -2.587252000      1.141520000
C        3.123317000     -3.512554000      0.197950000
C        1.825307000     -2.361554000     -1.451070000
C        2.692093000     -3.396602000     -1.119880000
H        2.993877000     -2.649203000      2.175738000
H        3.795019000     -4.310782000      0.490354000
H        1.452114000     -2.216656000     -2.456706000
H        3.016346000     -4.093109000     -1.882247000
C        0.455246000      2.362702000      0.733389000
C        0.903358000      3.611638000      1.141291000
C        1.134462000      2.760184000     -1.451069000
C        1.483495000      4.459515000      0.197968000
C        1.598958000      4.027794000     -1.119735000
H        0.798595000      3.916869000      2.175415000
H        1.195745000      2.364270000     -2.456588000
H        1.840075000      5.439889000      0.490493000
H        2.041375000      4.656177000     -1.881882000
C       -2.274908000     -0.787112000      0.733300000
C       -3.580588000     -1.023887000      1.140943000
C       -4.604755000     -0.945936000      0.197387000
C       -2.958391000     -0.398306000     -1.451396000
C       -4.288411000     -0.630187000     -1.120300000
H       -3.792682000     -1.267113000      2.175066000
H       -5.632076000     -1.127624000      0.489708000
H       -2.646015000     -0.147394000     -2.456896000
H       -5.053666000     -0.561615000     -1.882630000
N       -1.970465000     -0.470626000     -0.544060000
N        1.392709000     -1.470447000     -0.543708000
N        0.577361000      1.940888000     -0.543973000
Fe      -0.000450000     -0.000518000     -0.897469000
H        1.343824000     -0.799488000      2.703059000
H        2.026137000      0.366152000      1.565182000
H       -0.697197000     -1.938663000      1.563931000
H       -1.365299000     -0.765558000      2.702622000
H        0.017639000      1.564426000      2.702502000
H       -1.331451000      1.572155000      1.562633000
H       -0.000315000     -0.000898000     -2.445125000

55
TPAFeH+_PhSH_vdwcomplex_triplet  -2810.315298  0.440683
N        0.305198000      0.358059000      1.285236000
C        0.082774000     -1.081611000      1.589792000
C        1.559079000      0.891027000      1.883704000
C       -0.857661000      1.208452000      1.656058000
C        0.676217000     -1.978323000      0.531893000
C        1.105353000     -3.271257000      0.798273000
C        1.532251000     -4.073708000     -0.257873000
C        1.077879000     -2.251785000     -1.740562000
C        1.513145000     -3.557278000     -1.550217000
H        1.097662000     -3.645154000      1.814739000
H        1.870649000     -5.086401000     -0.073524000
H        1.039772000     -1.789389000     -2.717687000
H        1.830152000     -4.148928000     -2.399305000
C        2.764081000      0.641836000      1.008910000
C        4.035983000      0.408252000      1.518493000
C        3.550699000      0.606006000     -1.165063000
C        5.100345000      0.278512000      0.627143000
C        4.856390000      0.383329000     -0.738920000
H        4.192169000      0.332371000      2.587930000
H        3.295740000      0.681833000     -2.215794000
H        6.102975000      0.096655000      0.995673000
H        5.655779000      0.290511000     -1.462918000
C       -0.885505000      2.450762000      0.800469000
C       -1.404328000      3.661662000      1.235493000
C       -1.467464000      4.730389000      0.342798000
C       -0.494265000      3.314241000     -1.322841000
C       -1.004121000      4.553324000     -0.957159000
H       -1.758656000      3.763983000      2.253900000
H       -1.872828000      5.684072000      0.658881000
H       -0.130639000      3.108420000     -2.320501000
H       -1.038716000      5.355854000     -1.682444000
N       -0.430110000      2.284030000     -0.462315000
N        0.673279000     -1.475294000     -0.721521000
N        2.527313000      0.731916000     -0.310851000
Fe       0.422913000      0.516074000     -0.841740000
H       -0.994559000     -1.265075000      1.582525000
H        0.453417000     -1.346663000      2.585381000
H       -1.763287000      0.640256000      1.436135000
H       -0.865148000      1.456473000      2.723754000
H        1.710979000      0.501683000      2.896438000
H        1.441582000      1.975085000      1.967968000
H        0.283094000      0.595384000     -2.388719000
S       -3.424381000      0.701331000     -1.239565000
C       -3.210322000     -0.859161000     -0.390922000
C       -2.493187000     -1.919436000     -0.956243000
C       -3.812039000     -1.025755000      0.863369000
C       -2.365577000     -3.121373000     -0.265471000
C       -3.689468000     -2.237348000      1.542280000
C       -2.959577000     -3.287705000      0.985469000
H       -2.038092000     -1.804966000     -1.931987000
H       -4.379986000     -0.213865000      1.304586000
H       -1.804375000     -3.933452000     -0.713607000
H       -4.168768000     -2.358483000      2.507026000
H       -2.868886000     -4.229509000      1.513397000
H       -2.289532000      0.630779000     -1.970645000

55
TPAFePhS+_H2_vdwcomplex_triplet -2810.341921 0.438372
N       -0.931821000      0.459332000     -1.703284000
C       -1.678548000     -0.697267000     -2.238548000
C       -1.743217000      1.679354000     -1.526162000
C        0.383968000      0.715456000     -2.327224000
C       -2.474947000     -1.404793000     -1.158585000
C       -3.671419000     -2.058096000     -1.425334000
C       -4.286244000     -2.793026000     -0.413686000
C       -2.492744000     -2.164898000      1.037844000
C       -3.681843000     -2.853696000      0.837984000
H       -4.107910000     -2.000874000     -2.415101000
H       -5.217483000     -3.313074000     -0.603161000
H       -1.974180000     -2.181706000      1.987924000
H       -4.117210000     -3.423137000      1.648803000
C       -2.245025000      1.881021000     -0.106823000
C       -3.274603000      2.778486000      0.165953000
C       -1.994806000      1.411948000      2.147941000
C       -3.656123000      2.995597000      1.485080000
C       -2.999357000      2.300792000      2.498793000
H       -3.765463000      3.299594000     -0.647644000
H       -1.466667000      0.833268000      2.895206000
H       -4.453475000      3.690870000      1.718574000
H       -3.263224000      2.435578000      3.539726000
C        1.321705000      1.376114000     -1.336801000
C        2.321578000      2.254728000     -1.729891000
C        3.225573000      2.725569000     -0.779852000
C        2.057706000      1.443853000      0.865221000
C        3.094178000      2.307385000      0.539340000
H        2.399808000      2.551661000     -2.768723000
H        4.021311000      3.401480000     -1.068489000
H        1.922122000      1.075200000      1.872789000
H        3.782881000      2.632904000      1.307410000
N        1.186385000      0.987872000     -0.047869000
N       -1.906573000     -1.446203000      0.067940000
N       -1.621048000      1.205702000      0.872795000
Fe      -0.303748000     -0.279027000      0.255191000
H       -0.942263000     -1.416187000     -2.606917000
H       -2.326263000     -0.419465000     -3.078026000
H        0.814614000     -0.257246000     -2.578557000
H        0.308121000      1.304557000     -3.248734000
H       -2.589028000      1.688698000     -2.221754000
H       -1.124512000      2.545562000     -1.777373000
S        0.966236000     -2.129322000      0.149546000
C        2.681505000     -1.636308000      0.320869000
C        3.288671000     -1.604540000      1.583036000
C        3.438390000     -1.271404000     -0.800068000
C        4.613298000     -1.191658000      1.721589000
C        4.759708000     -0.854321000     -0.658739000
C        5.351617000     -0.806397000      0.603589000
H        2.722382000     -1.910701000      2.454445000
H        2.988385000     -1.321412000     -1.784974000
H        5.070042000     -1.178404000      2.705116000
H        5.331475000     -0.575910000     -1.537236000
H        6.382331000     -0.489502000      0.711893000
H        0.488519000     -0.868686000      2.851658000
H        0.430621000     -0.429537000      3.455226000

53
TPAFeSPh+_triplet -2809.170735 0.425395 
N        0.970725000      0.489084000      1.692217000
C        1.756993000     -0.639154000      2.231587000
C        1.752843000      1.720702000      1.463135000
C       -0.331361000      0.732875000      2.350899000
C        2.523704000     -1.366611000      1.143429000
C        3.736130000     -1.999441000      1.386380000
C        4.323183000     -2.757247000      0.375078000
C        2.471560000     -2.191879000     -1.028761000
C        3.674858000     -2.861976000     -0.851430000
H        4.206476000     -1.909054000      2.358017000
H        5.266655000     -3.261427000      0.546063000
H        1.916676000     -2.244501000     -1.956663000
H        4.087059000     -3.451492000     -1.660005000
C        2.208415000      1.899850000      0.024527000
C        3.208410000      2.812121000     -0.303679000
C        1.895047000      1.369483000     -2.209899000
C        3.540303000      3.004676000     -1.640181000
C        2.866224000      2.271936000     -2.615585000
H        3.714596000      3.363895000      0.479754000
H        1.355403000      0.759473000     -2.925255000
H        4.313665000      3.711099000     -1.916903000
H        3.092556000      2.388147000     -3.667519000
C       -1.304604000      1.367193000      1.377862000
C       -2.302169000      2.242958000      1.782951000
C       -3.227397000      2.700025000      0.846325000
C       -2.083866000      1.410865000     -0.809573000
C       -3.117533000      2.273314000     -0.472064000
H       -2.360562000      2.550652000      2.819950000
H       -4.021369000      3.373865000      1.144549000
H       -1.967197000      1.034139000     -1.816537000
H       -3.820862000      2.590276000     -1.230313000
N       -1.195041000      0.964165000      0.091173000
N        1.912884000     -1.449173000     -0.060370000
N        1.569933000      1.187761000     -0.918079000
Fe       0.295374000     -0.297948000     -0.231707000
H        1.048699000     -1.358014000      2.651519000
H        2.431082000     -0.325907000      3.037071000
H       -0.739085000     -0.242935000      2.627732000
H       -0.238849000      1.335541000      3.262116000
H        2.618539000      1.761493000      2.132564000
H        1.125083000      2.580506000      1.713751000
S       -0.957255000     -2.153782000     -0.195161000
C       -2.670261000     -1.662717000     -0.385244000
C       -3.246867000     -1.575454000     -1.659220000
C       -3.454660000     -1.351381000      0.732928000
C       -4.570483000     -1.163853000     -1.810843000
C       -4.774858000     -0.934721000      0.578544000
C       -5.337342000     -0.833792000     -0.694148000
H       -2.653966000     -1.835512000     -2.528753000
H       -3.025656000     -1.440319000      1.724535000
H       -5.003967000     -1.107349000     -2.803350000
H       -5.368589000     -0.697388000      1.454522000
H       -6.367138000     -0.517493000     -0.812593000

47
TPAFeH+_HCOOH_triplet_vdwcomplex -2369.680624 0.375286
N        0.241267000     -0.241691000      1.441694000
C       -0.761981000      0.650176000      2.090489000
C       -0.117919000     -1.684829000      1.535908000
C        1.620212000     -0.008876000      1.957501000
C       -1.877435000      1.026826000      1.143477000
C       -3.165625000      1.315818000      1.577228000
C       -4.108521000      1.749860000      0.647798000
C       -2.429639000      1.568112000     -1.045958000
C       -3.734359000      1.881385000     -0.686522000
H       -3.424477000      1.205715000      2.623268000
H       -5.119266000      1.981388000      0.962117000
H       -2.077249000      1.644529000     -2.066138000
H       -4.435633000      2.219323000     -1.438446000
C       -1.026048000     -2.137958000      0.415847000
C       -1.993508000     -3.122402000      0.583987000
C       -1.484560000     -1.972262000     -1.843230000
C       -2.719091000     -3.543477000     -0.529514000
C       -2.457963000     -2.963561000     -1.767488000
H       -2.173834000     -3.552966000      1.561732000
H       -1.251929000     -1.468759000     -2.774493000
H       -3.478100000     -4.310322000     -0.429227000
H       -2.998826000     -3.263955000     -2.655802000
C        2.634076000     -0.401404000      0.909601000
C        3.900769000     -0.879133000      1.216544000
C        4.792956000     -1.144371000      0.178296000
C        3.103265000     -0.450789000     -1.367132000
C        4.388006000     -0.926477000     -1.134815000
H        4.184456000     -1.038530000      2.249680000
H        5.787385000     -1.516444000      0.394034000
H        2.729775000     -0.257200000     -2.364005000
H        5.050887000     -1.117453000     -1.968720000
N        2.242009000     -0.196596000     -0.368637000
N       -1.521358000      1.147331000     -0.152608000
N       -0.783035000     -1.570192000     -0.776785000
Fe       0.309428000      0.336965000     -0.565374000
H       -0.245453000      1.576280000      2.349533000
H       -1.155556000      0.211063000      3.013056000
H        1.726685000      1.062996000      2.127512000
H        1.798041000     -0.530721000      2.904268000
H       -0.546362000     -1.918197000      2.516478000
H        0.811148000     -2.254363000      1.444972000
H        0.389971000      0.862897000     -2.058894000
H        0.820233000      2.264165000     -1.910182000
O        1.111518000      3.225345000     -1.764989000
O        1.101891000      2.605687000      0.399043000
C        1.273380000      3.435587000     -0.480182000
H        1.587434000      4.465895000     -0.270107000

47
TPAFeOOCH+_H2_vdwcomplex_triplet -2369.703192  0.371218
N       -0.181470000     -0.126885000      1.590093000
C        0.935475000     -0.988320000      2.056262000
C        0.016238000      1.317067000      1.865692000
C       -1.532743000     -0.598742000      1.995562000
C        2.068537000     -1.021363000      1.052166000
C        3.391938000     -1.234617000      1.415566000
C        4.353365000     -1.385661000      0.418107000
C        2.623685000     -1.089747000     -1.207033000
C        3.961577000     -1.321016000     -0.915986000
H        3.662096000     -1.293939000      2.462813000
H        5.390542000     -1.556595000      0.680213000
H        2.253236000     -1.035575000     -2.223137000
H        4.674755000     -1.445739000     -1.720377000
C        0.617772000      2.085829000      0.704250000
C        1.267479000      3.301422000      0.898419000
C        0.866088000      2.257289000     -1.591331000
C        1.717783000      4.011834000     -0.210092000
C        1.508653000      3.482622000     -1.481531000
H        1.414439000      3.683854000      1.901623000
H        0.693966000      1.792428000     -2.554517000
H        2.225961000      4.960286000     -0.083660000
H        1.842087000      4.000941000     -2.371264000
C       -2.563383000     -0.157801000      0.977449000
C       -3.887727000      0.097292000      1.307031000
C       -4.795475000      0.394690000      0.292109000
C       -3.007369000      0.179858000     -1.282342000
C       -4.348700000      0.431131000     -1.025131000
H       -4.204213000      0.052958000      2.341978000
H       -5.834224000      0.592129000      0.528011000
H       -2.603163000      0.187972000     -2.286266000
H       -5.021783000      0.650101000     -1.843807000
N       -2.131100000     -0.100628000     -0.305093000
N        1.700680000     -0.933059000     -0.246257000
N        0.427930000      1.573396000     -0.521918000
Fe      -0.199368000     -0.468189000     -0.511186000
H        0.546998000     -2.007168000      2.115889000
H        1.292591000     -0.694169000      3.048749000
H       -1.512585000     -1.689486000      1.976755000
H       -1.801203000     -0.267910000      3.004412000
H        0.618431000      1.460202000      2.768326000
H       -0.963829000      1.758074000      2.067226000
O       -0.706545000     -2.830206000      0.038818000
O       -0.446879000     -1.856180000     -1.931931000
C       -0.680389000     -2.885060000     -1.204117000
H       -0.857555000     -3.833240000     -1.731699000
H       -0.561607000     -0.222256000     -3.640279000
H       -0.633072000      0.421120000     -4.013340000

45
TPAFeOOCH+_triplet -2368.532555 0.358303 
N       -0.182580000     -0.120347000      1.562067000
C        0.936844000     -0.975273000      2.034958000
C        0.008894000      1.326349000      1.829610000
C       -1.533223000     -0.598357000      1.963988000
C        2.075213000     -1.002962000      1.036504000
C        3.398779000     -1.201900000      1.406873000
C        4.365663000     -1.351470000      0.414302000
C        2.639870000     -1.082923000     -1.219922000
C        3.978616000     -1.300413000     -0.921670000
H        3.665111000     -1.251717000      2.455598000
H        5.403220000     -1.511387000      0.681808000
H        2.272467000     -1.041009000     -2.237758000
H        4.695985000     -1.425465000     -1.722281000
C        0.586726000      2.099235000      0.657546000
C        1.209095000      3.331336000      0.838749000
C        0.818797000      2.259604000     -1.641028000
C        1.636726000      4.043177000     -0.277711000
C        1.433107000      3.500229000     -1.544615000
H        1.352559000      3.725312000      1.838016000
H        0.652229000      1.784052000     -2.601031000
H        2.123256000      5.004174000     -0.161256000
H        1.749346000      4.019984000     -2.439748000
C       -2.563790000     -0.169942000      0.940131000
C       -3.890056000      0.084133000      1.262286000
C       -4.795895000      0.362625000      0.240021000
C       -3.002934000      0.130197000     -1.326058000
C       -4.346195000      0.379554000     -1.076708000
H       -4.209936000      0.052753000      2.296655000
H       -5.836149000      0.559189000      0.469928000
H       -2.595676000      0.118276000     -2.329309000
H       -5.018636000      0.580916000     -1.900403000
N       -2.128356000     -0.128358000     -0.341787000
N        1.711565000     -0.926583000     -0.264151000
N        0.403224000      1.574203000     -0.563679000
Fe      -0.193428000     -0.479698000     -0.538850000
H        0.553272000     -1.996252000      2.092742000
H        1.286960000     -0.679199000      3.029360000
H       -1.505590000     -1.689332000      1.948200000
H       -1.807557000     -0.266820000      2.970975000
H        0.625115000      1.475903000      2.721601000
H       -0.970529000      1.761220000      2.047074000
O       -0.691641000     -2.838961000     -0.029074000
O       -0.429287000     -1.841525000     -1.989186000
C       -0.661453000     -2.878986000     -1.273849000
H       -0.834557000     -3.822247000     -1.811598000

46
TPAFeBH4+_triplet -2206.502174 0.378693
N        0.306536000     -0.412507000     -1.462101000
C       -0.832221000     -1.228037000     -1.959489000
C        0.174721000      1.035771000     -1.793878000
C        1.648464000     -0.926186000     -1.854357000
C       -1.970614000     -1.240745000     -0.963305000
C       -3.296023000     -1.401903000     -1.340392000
C       -4.272142000     -1.515048000     -0.351288000
C       -2.543691000     -1.286845000      1.289748000
C       -3.887642000     -1.463372000      0.983999000
H       -3.558648000     -1.446844000     -2.390305000
H       -5.312987000     -1.644564000     -0.622395000
H       -2.180891000     -1.248166000      2.308158000
H       -4.610584000     -1.557001000      1.783869000
C       -0.597020000      1.823676000     -0.757282000
C       -1.345073000      2.950119000     -1.082348000
C       -1.013835000      2.110335000      1.498905000
C       -1.938348000      3.677984000     -0.052480000
C       -1.766671000      3.255556000      1.263013000
H       -1.458382000      3.253662000     -2.116332000
H       -0.859936000      1.723213000      2.500208000
H       -2.527221000      4.559744000     -0.275471000
H       -2.209968000      3.794280000      2.090628000
C        2.687623000     -0.454341000     -0.856496000
C        4.008440000     -0.210051000     -1.204269000
C        4.914126000      0.148954000     -0.206815000
C        3.131128000      0.000755000      1.384068000
C        4.468347000      0.254012000      1.106560000
H        4.323347000     -0.303719000     -2.236349000
H        5.950821000      0.342745000     -0.454729000
H        2.727248000      0.047143000      2.385757000
H        5.140359000      0.524252000      1.910574000
N        2.256673000     -0.339041000      0.423053000
N       -1.603991000     -1.172456000      0.337268000
N       -0.442477000      1.413331000      0.509326000
Fe       0.305077000     -0.694527000      0.650037000
H       -0.478968000     -2.257241000     -2.065005000
H       -1.171246000     -0.894944000     -2.945834000
H        1.608533000     -2.017707000     -1.815890000
H        1.919413000     -0.638982000     -2.876093000
H       -0.260667000      1.161559000     -2.790104000
H        1.183983000      1.454442000     -1.827715000
H        0.548666000     -2.345876000      1.443270000
B        0.538054000     -1.831483000      2.606111000
H        1.629383000     -1.998142000      3.076949000
H       -0.396195000     -2.314923000      3.185345000
H        0.337054000     -0.586906000      2.523760000

41
TPAFe++_quintet -2178.986491 0.333398
N       -0.026987000     -0.000236000      1.282484000
C        1.243928000     -0.652690000      1.690453000
C       -0.098271000      1.431331000      1.665652000
C       -1.231678000     -0.777279000      1.666437000
C        1.645809000     -1.751256000      0.723188000
C        2.408232000     -2.838470000      1.126375000
C        2.824640000     -3.768830000      0.174907000
C        1.687952000     -2.488969000     -1.491516000
C        2.460569000     -3.590006000     -1.157743000
H        2.676973000     -2.955036000      2.169301000
H        3.422091000     -4.622700000      0.471904000
H        1.372132000     -2.313007000     -2.512839000
H        2.763227000     -4.290090000     -1.925635000
C        0.702845000      2.296187000      0.708990000
C        1.262840000      3.502234000      1.107006000
C        1.443388000      2.627087000     -1.480379000
C        1.921679000      4.291185000      0.165229000
C        2.012558000      3.846886000     -1.152219000
H        1.181969000      3.822947000      2.138553000
H        1.498229000      2.235061000     -2.488933000
H        2.362087000      5.236989000      0.458098000
H        2.518130000      4.428990000     -1.911783000
C       -2.378594000     -0.542171000      0.700646000
C       -3.704836000     -0.651573000      1.092923000
C       -4.712716000     -0.507371000      0.139985000
C       -3.025771000     -0.133705000     -1.509435000
C       -4.367788000     -0.246062000     -1.184248000
H       -3.947472000     -0.851486000      2.129540000
H       -5.753304000     -0.593466000      0.429899000
H       -2.708377000      0.080310000     -2.523091000
H       -5.120940000     -0.125585000     -1.952084000
N       -2.047506000     -0.281007000     -0.590198000
N        1.284447000     -1.584524000     -0.574182000
N        0.796590000      1.863072000     -0.574054000
Fe      -0.025615000     -0.012257000     -0.854729000
H        1.186344000     -1.035117000      2.714073000
H        2.025520000      0.112629000      1.676306000
H       -0.965661000     -1.837752000      1.624323000
H       -1.538390000     -0.560648000      2.694441000
H        0.226114000      1.589463000      2.698966000
H       -1.147175000      1.736873000      1.606069000

42
TPAFeH+_quintet  -2179.871655 0.337744 
N       -0.006360000      0.011805000      1.280356000
C        0.886015000     -1.084111000      1.674379000
C        0.501716000      1.338452000      1.652239000
C       -1.400868000     -0.204986000      1.687202000
C        0.718728000     -2.282803000      0.762941000
C        0.956185000     -3.582565000      1.197414000
C        0.856101000     -4.629486000      0.283984000
C        0.282042000     -3.026322000     -1.391991000
C        0.515606000     -4.348177000     -1.036473000
H        1.218277000     -3.769450000      2.231937000
H        1.038568000     -5.649734000      0.600309000
H        0.014093000     -2.739700000     -2.402754000
H        0.427880000     -5.132379000     -1.777151000
C        1.636089000      1.770006000      0.746297000
C        2.673592000      2.580479000      1.192785000
C        2.489147000      1.772448000     -1.410915000
C        3.643454000      3.000757000      0.284425000
C        3.548900000      2.592214000     -1.042396000
H        2.718436000      2.879775000      2.233138000
H        2.357343000      1.418463000     -2.427136000
H        4.459722000      3.634577000      0.610075000
H        4.279499000      2.896108000     -1.780846000
C       -2.360063000      0.521194000      0.766475000
C       -3.588410000      1.004366000      1.203838000
C       -4.444746000      1.605496000      0.283839000
C       -2.802282000      1.208179000     -1.406290000
C       -4.046347000      1.709533000     -1.046117000
H       -3.867919000      0.911150000      2.246447000
H       -5.406680000      1.989295000      0.602526000
H       -2.431387000      1.257089000     -2.424052000
H       -4.681342000      2.169599000     -1.792061000
N       -1.975082000      0.630741000     -0.518940000
N        0.379218000     -2.015467000     -0.512105000
N        1.554529000      1.366773000     -0.535960000
Fe      -0.009704000      0.010187000     -1.168327000
H        0.751121000     -1.376284000      2.724595000
H        1.916180000     -0.729011000      1.572300000
H       -1.608078000     -1.277014000      1.610115000
H       -1.578797000      0.080309000      2.732738000
H        0.809500000      1.385033000      2.705637000
H       -0.317352000      2.053370000      1.525828000
H        0.097958000      0.108955000     -2.818409000

55
TPAFeH+_PhSH_vdwcomplex_quintet  -2810.324774  0.437973
N       -1.126980000     -0.129264000      1.298197000
C        0.293694000     -0.336365000      1.612727000
C       -1.643347000      1.161569000      1.772156000
C       -1.978531000     -1.260523000      1.693510000
C        0.903412000     -1.357602000      0.680081000
C        1.923667000     -2.215924000      1.073153000
C        2.462464000     -3.095770000      0.140166000
C        0.946129000     -2.209778000     -1.478892000
C        1.964784000     -3.095451000     -1.160620000
H        2.297112000     -2.183624000      2.088543000
H        3.262607000     -3.768026000      0.423984000
H        0.520996000     -2.151751000     -2.474706000
H        2.358486000     -3.762703000     -1.916300000
C       -1.254160000      2.299879000      0.853041000
C       -1.036767000      3.588726000      1.326448000
C       -0.938741000      2.993137000     -1.336071000
C       -0.767317000      4.608222000      0.416409000
C       -0.724701000      4.307454000     -0.941505000
H       -1.078177000      3.789270000      2.390400000
H       -0.901683000      2.686689000     -2.375467000
H       -0.590953000      5.619341000      0.763633000
H       -0.519888000      5.068463000     -1.683264000
C       -3.205310000     -1.356567000      0.809800000
C       -4.420611000     -1.847355000      1.274925000
C       -5.487712000     -1.964296000      0.387001000
C       -4.067875000     -1.099366000     -1.329590000
C       -5.309789000     -1.584316000     -0.940453000
H       -4.527945000     -2.131696000      2.314859000
H       -6.443791000     -2.343318000      0.728277000
H       -3.864048000     -0.787135000     -2.347735000
H       -6.112697000     -1.658778000     -1.662345000
N       -3.039311000     -0.983001000     -0.473514000
N        0.422974000     -1.361488000     -0.577232000
N       -1.190777000      2.008715000     -0.458234000
Fe      -1.204914000     -0.051629000     -1.129015000
H        0.451847000     -0.624631000      2.660699000
H        0.812456000      0.612507000      1.443440000
H       -1.398479000     -2.178896000      1.561822000
H       -2.267174000     -1.214995000      2.751930000
H       -1.332840000      1.374705000      2.803633000
H       -2.736245000      1.101256000      1.775407000
H       -1.133833000      0.182561000     -2.772580000
S        2.249967000      1.927321000     -0.631393000
C        3.484169000      0.698084000     -0.210886000
C        3.942742000      0.648800000      1.110204000
C        4.029271000     -0.163155000     -1.167681000
C        4.939745000     -0.256578000      1.467998000
C        5.012641000     -1.076266000     -0.796750000
C        5.473471000     -1.126486000      0.518646000
H        3.527930000      1.319757000      1.854522000
H        3.695829000     -0.114181000     -2.197485000
H        5.298949000     -0.279418000      2.490621000
H        5.431325000     -1.740143000     -1.544661000
H        6.251145000     -1.827607000      0.797546000
H        1.618043000      1.212388000     -1.585523000

55
TPAFeH+_PhSH_TS_quintet -2810.316533 0.435890
N       -1.345252000     -0.370880000      1.466231000
C       -0.094689000     -0.273537000      2.244301000
C       -2.338528000      0.655099000      1.831931000
C       -1.921719000     -1.727031000      1.439782000
C        0.996939000     -1.099819000      1.600681000
C        1.981015000     -1.745894000      2.336217000
C        2.977472000     -2.448233000      1.660057000
C        1.931497000     -1.826257000     -0.394782000
C        2.954137000     -2.489288000      0.271377000
H        1.969481000     -1.696298000      3.418304000
H        3.761518000     -2.951718000      2.212702000
H        1.871333000     -1.814890000     -1.475111000
H        3.716092000     -3.009172000     -0.292836000
C       -2.206143000      1.927081000      1.018670000
C       -2.664747000      3.148909000      1.499722000
C       -1.660657000      2.878258000     -1.025041000
C       -2.619518000      4.263384000      0.666558000
C       -2.116768000      4.125314000     -0.624500000
H       -3.050987000      3.224223000      2.509198000
H       -1.228503000      2.717969000     -2.005625000
H       -2.967449000      5.226012000      1.022001000
H       -2.061011000      4.966073000     -1.303361000
C       -2.677514000     -1.975088000      0.149111000
C       -3.778081000     -2.824001000      0.089862000
C       -4.381003000     -3.066295000     -1.142128000
C       -2.778115000     -1.602255000     -2.138707000
C       -3.871331000     -2.446893000     -2.280053000
H       -4.153337000     -3.288918000      0.993661000
H       -5.238388000     -3.725371000     -1.210889000
H       -2.341739000     -1.086509000     -2.986366000
H       -4.310991000     -2.606928000     -3.255984000
N       -2.192172000     -1.370410000     -0.953028000
N        0.971958000     -1.150220000      0.254851000
N       -1.700582000      1.802329000     -0.220392000
Fe      -0.554746000      0.028938000     -0.676055000
H       -0.236682000     -0.567145000      3.292481000
H        0.216519000      0.776527000      2.219666000
H       -1.100031000     -2.446038000      1.485436000
H       -2.563914000     -1.920482000      2.307578000
H       -2.307922000      0.880259000      2.904454000
H       -3.333236000      0.247904000      1.626649000
H        0.137179000      0.410366000     -2.258363000
S        1.485548000      2.056653000     -0.541003000
C        3.028944000      1.171367000     -0.630641000
C        3.794499000      0.981735000      0.527872000
C        3.506188000      0.668031000     -1.850367000
C        5.009055000      0.303993000      0.466650000
C        4.716185000     -0.021862000     -1.901854000
C        5.473488000     -0.206782000     -0.745802000
H        3.437926000      1.373550000      1.473514000
H        2.936736000      0.831351000     -2.757668000
H        5.596551000      0.176922000      1.369358000
H        5.075197000     -0.399539000     -2.852939000
H        6.422296000     -0.728518000     -0.791577000
H        0.706674000      1.156197000     -1.657911000

55
TPAFeSPh+_HH_vdwcomplex_quintet -2810.365539 0.436772
N        1.846529000     -0.018654000     -1.371046000
C        1.811643000      1.308750000     -2.003665000
C        3.133447000     -0.308516000     -0.721622000
C        1.394389000     -1.089766000     -2.269495000
C        0.406390000      1.872387000     -2.040209000
C       -0.008987000      2.743469000     -3.040116000
C       -1.284771000      3.299422000     -2.965922000
C       -1.624525000      2.082261000     -0.935481000
C       -2.104629000      2.967494000     -1.892486000
H        0.657005000      2.984404000     -3.860008000
H       -1.630077000      3.979900000     -3.735315000
H       -2.223975000      1.782666000     -0.086210000
H       -3.101415000      3.376700000     -1.792281000
C        3.263553000      0.448914000      0.584554000
C        4.497186000      0.827183000      1.102803000
C        2.157524000      1.321784000      2.430270000
C        4.541265000      1.468995000      2.338372000
C        3.351114000      1.722194000      3.015302000
H        5.405360000      0.621247000      0.549067000
H        1.198011000      1.488379000      2.906211000
H        5.491367000      1.770865000      2.763181000
H        3.342269000      2.220436000      3.975980000
C        0.902879000     -2.289560000     -1.488264000
C        1.022021000     -3.587074000     -1.971735000
C        0.489237000     -4.637817000     -1.227080000
C       -0.209758000     -3.037812000      0.406423000
C       -0.138830000     -4.358668000     -0.017286000
H        1.521192000     -3.770123000     -2.915714000
H        0.568339000     -5.657230000     -1.585925000
H       -0.683052000     -2.751148000      1.338303000
H       -0.564427000     -5.144073000      0.593721000
N        0.299623000     -2.023159000     -0.313321000
N       -0.397395000      1.537308000     -1.011160000
N        2.114847000      0.697720000      1.240773000
Fe       0.256983000      0.028410000      0.382963000
H        2.251075000      1.296932000     -3.009375000
H        2.423431000      1.982656000     -1.396388000
H        0.554453000     -0.697095000     -2.851280000
H        2.173047000     -1.386716000     -2.984643000
H        3.987633000     -0.096662000     -1.378117000
H        3.159375000     -1.378960000     -0.496152000
H        1.940586000     -2.089908000      2.761491000
S       -1.182258000     -0.033145000      2.175739000
C       -2.834238000     -0.075114000      1.481565000
C       -3.860911000      0.640393000      2.115101000
C       -3.139083000     -0.791594000      0.313281000
C       -5.150044000      0.646014000      1.586123000
C       -4.429078000     -0.779636000     -0.213616000
C       -5.441717000     -0.059289000      0.418296000
H       -3.642464000      1.193104000      3.021238000
H       -2.362291000     -1.356402000     -0.188488000
H       -5.930248000      1.204147000      2.091656000
H       -4.643343000     -1.339911000     -1.117342000
H       -6.445924000     -0.053647000      0.011486000
H        1.278958000     -1.746896000      2.768637000

53
TPAFeSPh+_quintet -2809.194877 0.424787
N        1.844900000      0.020663000      1.354541000
C        3.142162000      0.295427000      0.719105000
C        1.387087000      1.105437000      2.234075000
C        1.795143000     -1.299312000      2.000621000
C        3.274704000     -0.452763000     -0.592124000
C        4.506787000     -0.858633000     -1.092635000
C        4.556932000     -1.484641000     -2.336201000
C        2.179967000     -1.271019000     -2.469915000
C        3.373709000     -1.694125000     -3.039327000
H        5.409602000     -0.685564000     -0.519247000
H        5.506229000     -1.807802000     -2.746914000
H        1.224997000     -1.410707000     -2.963444000
H        3.369398000     -2.178331000     -4.007197000
C        0.932997000      2.304277000      1.428750000
C        1.069675000      3.606384000      1.894604000
C       -0.119452000      3.046141000     -0.503439000
C        0.578341000      4.656550000      1.120915000
C       -0.026184000      4.372187000     -0.099598000
H        1.551042000      3.793798000      2.846941000
H       -0.580451000      2.753408000     -1.440006000
H        0.671762000      5.679591000      1.465700000
H       -0.418258000      5.157268000     -0.733078000
C        0.385310000     -1.850967000      2.034824000
C       -0.043183000     -2.707286000      3.041840000
C       -1.323406000     -3.252781000      2.966656000
C       -1.641190000     -2.054903000      0.921188000
C       -2.134309000     -2.925266000      1.885151000
H        0.616133000     -2.944823000      3.868089000
H       -1.678986000     -3.921647000      3.741532000
H       -2.233720000     -1.759228000      0.065816000
H       -3.134270000     -3.326344000      1.783835000
N       -0.409508000     -1.520063000      0.997470000
N        2.131162000     -0.662773000     -1.271971000
N        0.349079000      2.032376000      0.245150000
Fe       0.260210000     -0.030186000     -0.410218000
H        3.986400000      0.066022000      1.382315000
H        3.187854000      1.366778000      0.501726000
H        2.405180000     -1.984030000      1.403422000
H        2.228952000     -1.281047000      3.008785000
H        2.153113000      1.398202000      2.964481000
H        0.528226000      0.729378000      2.798933000
S       -1.181109000      0.033731000     -2.200617000
C       -2.824729000      0.095667000     -1.488337000
C       -3.114533000      0.846160000     -0.337615000
C       -3.859219000     -0.639128000     -2.086198000
C       -4.396613000      0.847098000      0.208255000
C       -5.140681000     -0.631407000     -1.538696000
C       -5.416781000      0.106671000     -0.387467000
H       -2.331721000      1.427939000      0.134698000
H       -3.652523000     -1.217725000     -2.978840000
H       -4.599207000      1.433531000      1.097978000
H       -5.927122000     -1.204784000     -2.016799000
H       -6.414980000      0.111230000      0.033891000

47
TPAFeH+_HCOOH_vdwcomplex_quintet -2369.692137 0.372994
N       -0.116704000     -0.481483000      1.452708000
C       -1.383148000      0.028488000      2.006070000
C       -0.040913000     -1.952059000      1.496758000
C        1.069666000      0.186505000      2.014891000
C       -1.938782000      1.198840000      1.220932000
C       -2.772374000      2.145603000      1.810281000
C       -3.336590000      3.136763000      1.013273000
C       -2.189766000      2.192648000     -0.856226000
C       -3.047511000      3.157876000     -0.349577000
H       -2.974833000      2.103947000      2.873855000
H       -3.988190000      3.884545000      1.449700000
H       -1.901961000      2.174530000     -1.901321000
H       -3.465633000      3.911174000     -1.004595000
C       -0.847613000     -2.574862000      0.374452000
C       -1.468190000     -3.812806000      0.507861000
C       -1.524408000     -2.413033000     -1.837239000
C       -2.128984000     -4.359318000     -0.590110000
C       -2.156126000     -3.649484000     -1.787316000
H       -1.430825000     -4.339958000      1.453729000
H       -1.513490000     -1.810048000     -2.738088000
H       -2.617856000     -5.323060000     -0.509671000
H       -2.658519000     -4.038289000     -2.663613000
C        2.295225000     -0.087106000      1.169212000
C        3.575292000     -0.144196000      1.708547000
C        4.658632000     -0.347682000      0.856296000
C        3.119619000     -0.439280000     -0.969658000
C        4.428812000     -0.499545000     -0.508270000
H        3.720245000     -0.028324000      2.775909000
H        5.665814000     -0.391108000      1.253558000
H        2.876186000     -0.542197000     -2.021121000
H        5.242027000     -0.662178000     -1.203731000
N        2.078049000     -0.238838000     -0.149840000
N       -1.648816000      1.233737000     -0.088694000
N       -0.885234000     -1.886145000     -0.781739000
Fe       0.042132000      0.093018000     -0.831113000
H       -1.285675000      0.288304000      3.067034000
H       -2.123554000     -0.775134000      1.948218000
H        0.879019000      1.263697000      1.985566000
H        1.250804000     -0.102099000      3.059068000
H       -0.354810000     -2.353245000      2.468674000
H        1.003108000     -2.242274000      1.354651000
H        0.279332000      0.435615000     -2.496806000
H        0.853157000      1.775071000     -2.589494000
O        1.259748000      2.708434000     -2.533705000
O        0.966453000      2.399944000     -0.321995000
C        1.333617000      3.070090000     -1.276116000
H        1.770776000      4.070002000     -1.158386000

47
TPAFeH+_HCOOH_TS_quintet -2369.691929 0.368925 
N       -0.106098000      0.414921000      1.471715000
C        1.227684000      0.241594000      2.082545000
C       -0.554996000      1.821017000      1.505492000
C       -1.113196000     -0.532002000      1.988606000
C        2.155087000     -0.645513000      1.274561000
C        3.220487000     -1.312675000      1.872839000
C        4.103067000     -2.030468000      1.071562000
C        2.798193000     -1.391930000     -0.823379000
C        3.893895000     -2.066528000     -0.305272000
H        3.354109000     -1.269800000      2.947217000
H        4.938121000     -2.559215000      1.515738000
H        2.562862000     -1.415936000     -1.880938000
H        4.554358000     -2.615517000     -0.963758000
C        0.082290000      2.628076000      0.391825000
C        0.384223000      3.978508000      0.535398000
C        0.789383000      2.648529000     -1.816055000
C        0.900297000      4.674952000     -0.555247000
C        1.105096000      4.000139000     -1.755567000
H        0.215785000      4.475244000      1.483447000
H        0.932121000      2.066872000     -2.719698000
H        1.142099000      5.727548000     -0.466775000
H        1.504728000      4.504092000     -2.626082000
C       -2.343573000     -0.551024000      1.104122000
C       -3.611680000     -0.825491000      1.602986000
C       -4.687829000     -0.880611000      0.719805000
C       -3.173691000     -0.368761000     -1.055661000
C       -4.467902000     -0.647161000     -0.634745000
H       -3.752309000     -0.997129000      2.663306000
H       -5.683992000     -1.098957000      1.085973000
H       -2.940422000     -0.185770000     -2.098415000
H       -5.276966000     -0.679321000     -1.352813000
N       -2.138064000     -0.320504000     -0.206220000
N        1.949543000     -0.695164000     -0.050688000
N        0.289658000      1.976563000     -0.768085000
Fe      -0.040653000     -0.191022000     -0.751078000
H        1.149186000     -0.126940000      3.111413000
H        1.702128000      1.225755000      2.141258000
H       -0.665478000     -1.529505000      1.954674000
H       -1.392204000     -0.309780000      3.027032000
H       -0.368942000      2.288444000      2.479849000
H       -1.635914000      1.836152000      1.347029000
H        0.050223000     -0.475178000     -2.532751000
H        0.044307000     -1.503484000     -2.565157000
O        0.010797000     -2.753861000     -2.584136000
O       -0.282131000     -2.411009000     -0.387295000
C       -0.188879000     -3.151124000     -1.390232000
H       -0.279154000     -4.239926000     -1.259603000

47
TPAFeOOCH_HH_vdwcomplex_quintet -2369.728906 0.368644
N        0.173696000      0.014286000     -1.590228000
C        0.595231000      1.382003000     -1.927026000
C        1.191038000     -0.995022000     -1.917318000
C       -1.150508000     -0.327794000     -2.129603000
C       -0.138916000      2.398415000     -1.079125000
C       -0.406231000      3.683084000     -1.538064000
C       -1.046708000      4.583987000     -0.690538000
C       -1.131981000      2.862219000      0.967284000
C       -1.418276000      4.166038000      0.583635000
H       -0.117971000      3.970682000     -2.542018000
H       -1.262083000      5.591679000     -1.025900000
H       -1.425287000      2.465563000      1.930636000
H       -1.930521000      4.828882000      1.268861000
C        2.359819000     -0.909681000     -0.962337000
C        3.656154000     -1.227045000     -1.350665000
C        3.044789000     -0.498089000      1.211907000
C        4.675365000     -1.178398000     -0.402147000
C        4.363936000     -0.807082000      0.901728000
H        3.861466000     -1.508310000     -2.376597000
H        2.737712000     -0.216525000      2.210575000
H        5.693887000     -1.422861000     -0.679624000
H        5.123810000     -0.755192000      1.670732000
C       -1.821791000     -1.395248000     -1.291886000
C       -2.737259000     -2.291340000     -1.832115000
C       -3.382945000     -3.189085000     -0.985456000
C       -2.166544000     -2.239818000      0.839849000
C       -3.096339000     -3.160491000      0.376366000
H       -2.942309000     -2.281766000     -2.895846000
H       -4.099989000     -3.897301000     -1.383484000
H       -1.918259000     -2.159733000      1.889372000
H       -3.581755000     -3.834033000      1.070510000
N       -1.531950000     -1.383446000      0.022778000
N       -0.494032000      1.997492000      0.157716000
N        2.060395000     -0.545529000      0.298294000
Fe      -0.037556000     -0.025883000      0.774160000
H        0.465019000      1.604180000     -2.994271000
H        1.664141000      1.464305000     -1.709923000
H       -1.772571000      0.571424000     -2.085086000
H       -1.100747000     -0.633036000     -3.182814000
H        1.531659000     -0.913596000     -2.958104000
H        0.727156000     -1.979798000     -1.804018000
O        0.554886000     -0.285877000      2.746288000
C       -0.563533000     -0.004293000      3.298833000
O       -1.565450000      0.298033000      2.624017000
H       -0.613376000     -0.042697000      4.396910000
H        0.861489000     -2.673217000      1.921458000
H        0.750946000     -3.296723000      1.528177000

45
TPAFeOOCH_quintet -2368.558244 0.356248
N        0.191155000      0.021640000      1.573137000
C        0.548118000     -1.355300000      1.943510000
C        1.257539000      0.987022000      1.876559000
C       -1.114670000      0.442303000      2.102911000
C       -0.235774000     -2.358058000      1.124815000
C       -0.555611000     -3.618405000      1.616311000
C       -1.239732000     -4.510758000      0.794296000
C       -1.261171000     -2.827051000     -0.904245000
C       -1.600739000     -4.107719000     -0.487685000
H       -0.273755000     -3.893951000      2.625444000
H       -1.496421000     -5.499802000      1.155117000
H       -1.544275000     -2.441061000     -1.874851000
H       -2.145474000     -4.763880000     -1.154012000
C        2.405001000      0.849965000      0.901554000
C        3.720131000      1.110588000      1.267985000
C        3.033378000      0.425899000     -1.288080000
C        4.719447000      1.026714000      0.300724000
C        4.369399000      0.680146000     -1.000001000
H        3.955310000      1.376393000      2.291630000
H        2.696858000      0.161493000     -2.281991000
H        5.752105000      1.226191000      0.561455000
H        5.112341000      0.604323000     -1.783435000
C       -1.715544000      1.541251000      1.251633000
C       -2.570554000      2.503043000      1.777615000
C       -3.146157000      3.436493000      0.918920000
C       -1.987476000      2.389039000     -0.890023000
C       -2.851751000      3.378053000     -0.440366000
H       -2.782801000      2.517317000      2.839879000
H       -3.814939000      4.196114000      1.305968000
H       -1.739535000      2.281738000     -1.937895000
H       -3.282820000      4.079435000     -1.142766000
N       -1.421090000      1.496787000     -0.061389000
N       -0.581138000     -1.971530000     -0.119287000
N        2.068385000      0.504793000     -0.355611000
Fe      -0.043349000      0.013926000     -0.791114000
H        0.412500000     -1.543716000      3.016646000
H        1.611367000     -1.492716000      1.725329000
H       -1.786468000     -0.420545000      2.061227000
H       -1.053439000      0.753378000      3.153842000
H        1.612225000      0.895280000      2.911642000
H        0.836212000      1.991007000      1.767431000
O        0.512293000      0.216527000     -2.776367000
C       -0.629472000     -0.028944000     -3.296714000
O       -1.625216000     -0.283174000     -2.592916000
H       -0.705899000     -0.003416000     -4.393709000

46
TPAFeBH4_quintet -2206.527486 0.371193
N        0.333565000     -0.385624000     -1.439626000
C       -0.796606000     -1.174938000     -1.969256000
C        0.214733000      1.060809000     -1.737443000
C        1.650685000     -0.908128000     -1.855488000
C       -1.976510000     -1.234434000     -1.020252000
C       -3.281756000     -1.377574000     -1.477888000
C       -4.305696000     -1.558706000     -0.550407000
C       -2.668116000     -1.428122000      1.185455000
C       -3.994186000     -1.593974000      0.805721000
H       -3.490933000     -1.358021000     -2.540778000
H       -5.330165000     -1.675171000     -0.883680000
H       -2.359366000     -1.448492000      2.224213000
H       -4.757776000     -1.745352000      1.557581000
C       -0.609210000      1.820779000     -0.721487000
C       -1.375039000      2.927742000     -1.072627000
C       -1.124658000      2.103770000      1.519126000
C       -2.027802000      3.641599000     -0.070238000
C       -1.897600000      3.226671000      1.252289000
H       -1.455948000      3.226675000     -2.110801000
H       -0.998880000      1.724487000      2.526969000
H       -2.630088000      4.507285000     -0.319304000
H       -2.386167000      3.754302000      2.061171000
C        2.739293000     -0.449670000     -0.907507000
C        4.052698000     -0.256423000     -1.318948000
C        5.015088000      0.076558000     -0.367671000
C        3.302468000      0.011975000      1.298077000
C        4.636105000      0.209621000      0.965077000
H        4.317623000     -0.372212000     -2.362975000
H        6.046183000      0.227966000     -0.664396000
H        2.948133000      0.085301000      2.319138000
H        5.354528000      0.459105000      1.734948000
N        2.374990000     -0.303093000      0.379696000
N       -1.684602000     -1.245566000      0.290972000
N       -0.494968000      1.415367000      0.554914000
Fe       0.301192000     -0.592538000      0.907719000
H       -0.450798000     -2.203463000     -2.103725000
H       -1.116033000     -0.814181000     -2.954326000
H        1.607028000     -1.999269000     -1.804429000
H        1.900684000     -0.636818000     -2.889082000
H       -0.173915000      1.225404000     -2.749298000
H        1.221467000      1.487866000     -1.710848000
H        0.628180000     -2.287129000      1.611032000
B        0.548869000     -1.792244000      2.772672000
H        1.625098000     -1.879700000      3.295452000
H       -0.366040000     -2.320810000      3.340979000
H        0.265614000     -0.543496000      2.717201000

41
TPACo++_doublet -2298.011349 0.334277
N       -0.196549000     -1.025453000      1.109744000
C        1.017061000     -1.864380000      1.344416000
C       -0.201404000      0.251659000      1.902835000
C       -1.492822000     -1.757821000      1.247625000
C        2.135979000     -1.441204000      0.419694000
C        3.471781000     -1.719824000      0.670144000
C        4.426534000     -1.377150000     -0.285879000
C        2.673486000     -0.482230000     -1.642426000
C        4.020538000     -0.752993000     -1.464183000
H        3.760523000     -2.205015000      1.594593000
H        5.474101000     -1.592140000     -0.111502000
H        2.307800000      0.019789000     -2.530492000
H        4.732576000     -0.472713000     -2.229472000
C        0.259873000      1.483335000      1.137656000
C        0.652295000      2.634894000      1.810854000
C        0.502816000      2.543569000     -0.920736000
C        0.966772000      3.774664000      1.075140000
C        0.885448000      3.730947000     -0.315432000
H        0.704857000      2.641191000      2.893160000
H        0.438093000      2.453849000     -1.998394000
H        1.272446000      4.683237000      1.580080000
H        1.119131000      4.595776000     -0.922885000
C       -2.539002000     -1.062967000      0.403804000
C       -3.899723000     -1.131576000      0.659368000
C       -4.785989000     -0.507373000     -0.218639000
C       -2.911916000      0.231274000     -1.507760000
C       -4.284614000      0.183405000     -1.319842000
H       -4.262493000     -1.667996000      1.527665000
H       -5.853668000     -0.554823000     -0.040155000
H       -2.469851000      0.770379000     -2.337093000
H       -4.941442000      0.683818000     -2.019451000
N       -2.055892000     -0.387899000     -0.671870000
N        1.748199000     -0.827154000     -0.725537000
N        0.194412000      1.446384000     -0.205363000
Co      -0.133226000     -0.423456000     -0.801241000
H        0.759055000     -2.901823000      1.117059000
H        1.329245000     -1.832113000      2.391392000
H       -1.347830000     -2.772131000      0.867305000
H       -1.804732000     -1.839362000      2.292774000
H        0.395274000      0.126876000      2.808896000
H       -1.229834000      0.437995000      2.221360000

42
TPACoH+_doublet -2298.922535 0.341140 
N       -0.327695000     -0.773003000      1.215950000
C        0.833566000     -1.640525000      1.542348000
C       -0.260386000      0.563819000      1.874343000
C       -1.651580000     -1.410661000      1.442003000
C        1.963172000     -1.453300000      0.551327000
C        3.289275000     -1.705172000      0.877558000
C        4.260593000     -1.610687000     -0.116850000
C        2.529156000     -1.014802000     -1.659113000
C        3.871692000     -1.266270000     -1.407811000
H        3.555614000     -1.975479000      1.892241000
H        5.301184000     -1.804401000      0.113982000
H        2.165655000     -0.734633000     -2.637797000
H        4.592315000     -1.187889000     -2.211544000
C        0.490868000      1.584097000      1.049968000
C        1.191587000      2.641878000      1.619450000
C        0.927311000      2.347982000     -1.086304000
C        1.769536000      3.590113000      0.777381000
C        1.630888000      3.445147000     -0.600298000
H        1.280401000      2.724694000      2.696191000
H        0.802848000      2.169634000     -2.147865000
H        2.320853000      4.425932000      1.191447000
H        2.063580000      4.160598000     -1.287933000
C       -2.681684000     -0.764773000      0.539035000
C       -4.021519000     -0.645437000      0.879213000
C       -4.907667000     -0.096646000     -0.047122000
C       -3.064013000      0.178668000     -1.551107000
C       -4.419993000      0.319281000     -1.281740000
H       -4.365769000     -0.978814000      1.850671000
H       -5.958936000      0.004055000      0.194269000
H       -2.625336000      0.482006000     -2.491454000
H       -5.073864000      0.747743000     -2.030265000
N       -2.207495000     -0.348031000     -0.660055000
N        1.590397000     -1.100397000     -0.700468000
N        0.368846000      1.438154000     -0.278856000
Co      -0.270423000     -0.516203000     -0.844158000
H        0.504055000     -2.680344000      1.469790000
H        1.182068000     -1.484705000      2.568594000
H       -1.564299000     -2.462919000      1.159999000
H       -1.961225000     -1.372364000      2.492706000
H        0.155358000      0.480296000      2.883725000
H       -1.286345000      0.926933000      1.978582000
H       -0.259910000     -0.396220000     -2.342749000

55
TPACoH+_PhSH_vdwcomplex_doublet -2929.380993 0.441487
N        0.536601000      0.119637000      1.394449000
C        1.062620000     -1.204349000      1.817040000
C        1.388546000      1.259499000      1.839392000
C       -0.888986000      0.344056000      1.756948000
C        2.024038000     -1.767842000      0.795494000
C        3.026863000     -2.669424000      1.128761000
C        3.802285000     -3.225536000      0.114117000
C        2.541359000     -1.940729000     -1.463258000
C        3.550701000     -2.858496000     -1.204739000
H        3.193005000     -2.934580000      2.165855000
H        4.587925000     -3.933059000      0.350460000
H        2.303662000     -1.607941000     -2.464063000
H        4.126391000     -3.269486000     -2.023944000
C        2.478653000      1.602139000      0.848685000
C        3.701014000      2.141853000      1.235302000
C        3.026560000      1.776085000     -1.388423000
C        4.607768000      2.518411000      0.246278000
C        4.263788000      2.338268000     -1.090646000
H        3.937411000      2.267743000      2.285266000
H        2.711114000      1.592116000     -2.408868000
H        5.567554000      2.942400000      0.516649000
H        4.939555000      2.618803000     -1.888544000
C       -1.506471000      1.324305000      0.785401000
C       -2.554245000      2.168857000      1.123337000
C       -3.090130000      3.004816000      0.147238000
C       -1.506937000      2.102592000     -1.404623000
C       -2.554480000      2.973049000     -1.136436000
H       -2.946187000      2.166008000      2.132712000
H       -3.911355000      3.669346000      0.386873000
H       -1.054618000      2.023910000     -2.383405000
H       -2.939870000      3.607934000     -1.923810000
N       -0.990330000      1.292967000     -0.465917000
N        1.791544000     -1.402877000     -0.485991000
N        2.153220000      1.417407000     -0.440280000
Co       0.502270000      0.056886000     -0.668521000
H        0.214696000     -1.891734000      1.863966000
H        1.519141000     -1.164094000      2.811462000
H       -1.412702000     -0.606402000      1.648860000
H       -1.006993000      0.680727000      2.792982000
H        1.800618000      1.071483000      2.836181000
H        0.740706000      2.136522000      1.919623000
H        0.389904000     -0.050287000     -2.175067000
S       -1.573465000     -2.647486000     -0.511372000
C       -3.048227000     -1.653073000     -0.302653000
C       -3.781044000     -1.806104000      0.879446000
C       -3.484748000     -0.752399000     -1.278906000
C       -4.941441000     -1.060596000      1.079834000
C       -4.642118000     -0.008770000     -1.065569000
C       -5.374875000     -0.157211000      0.111202000
H       -3.456543000     -2.512904000      1.635947000
H       -2.926487000     -0.634033000     -2.199710000
H       -5.509225000     -1.194321000      1.993532000
H       -4.974701000      0.684835000     -1.829179000
H       -6.280403000      0.416886000      0.266909000
H       -1.038654000     -1.942370000     -1.533832000

55
TPACoH+_PhSH_TS_doublet -2929.368593 0.439439
N        0.586894000      0.129881000      1.456506000
C        1.209754000     -1.139895000      1.923938000
C        1.414011000      1.336625000      1.763663000
C       -0.814437000      0.304474000      1.941073000
C        2.188438000     -1.660047000      0.901162000
C        3.285877000     -2.446722000      1.224788000
C        4.060734000     -2.978733000      0.196464000
C        2.614792000     -1.892282000     -1.369880000
C        3.715260000     -2.702767000     -1.123185000
H        3.522026000     -2.647103000      2.262664000
H        4.918216000     -3.600764000      0.423251000
H        2.305830000     -1.637152000     -2.374909000
H        4.285752000     -3.102918000     -1.951196000
C        2.394546000      1.680605000      0.664566000
C        3.627576000      2.269744000      0.925766000
C        2.739531000      1.798944000     -1.613714000
C        4.431860000      2.641970000     -0.149584000
C        3.978992000      2.408073000     -1.444914000
H        3.950483000      2.436627000      1.946546000
H        2.348548000      1.578106000     -2.600763000
H        5.396812000      3.103740000      0.022629000
H        4.571962000      2.683820000     -2.307671000
C       -1.544138000      1.227464000      0.998105000
C       -2.612237000      2.027912000      1.375463000
C       -3.252753000      2.796473000      0.406734000
C       -1.714526000      1.932363000     -1.208250000
C       -2.791187000      2.753306000     -0.904812000
H       -2.942283000      2.039100000      2.406645000
H       -4.096973000      3.420140000      0.674036000
H       -1.320604000      1.852174000     -2.212339000
H       -3.259889000      3.336007000     -1.686942000
N       -1.107460000      1.179257000     -0.279668000
N        1.868097000     -1.380247000     -0.380484000
N        1.962963000      1.444731000     -0.583693000
Co       0.363186000     -0.098855000     -0.527651000
H        0.407922000     -1.879112000      1.994272000
H        1.669359000     -1.028143000      2.910596000
H       -1.298638000     -0.672254000      1.889565000
H       -0.849188000      0.662211000      2.975190000
H        1.920245000      1.218215000      2.726048000
H        0.728532000      2.182190000      1.861371000
H        0.090659000     -0.337414000     -2.072823000
S       -1.215498000     -2.235529000     -0.561270000
C       -2.860425000     -1.563677000     -0.407644000
C       -3.569332000     -1.726666000      0.792848000
C       -3.478605000     -0.881923000     -1.465635000
C       -4.854824000     -1.208464000      0.933821000
C       -4.759347000     -0.356519000     -1.315490000
C       -5.453248000     -0.512443000     -0.115791000
H       -3.119625000     -2.283734000      1.607861000
H       -2.957991000     -0.777100000     -2.410378000
H       -5.392301000     -1.357256000      1.863926000
H       -5.222916000      0.164556000     -2.146071000
H       -6.454980000     -0.113750000     -0.007159000
H       -0.470344000     -1.064894000     -1.633033000

55
TPACoSPh+_HH_vdwcomplex_doublet -2929.401770 0.438716
N       -0.984430000      0.321304000     -1.729299000
C       -1.665420000     -0.905350000     -2.186967000
C       -1.863559000      1.503435000     -1.639311000
C        0.325408000      0.594766000     -2.351357000
C       -2.475332000     -1.525955000     -1.067180000
C       -3.656817000     -2.222707000     -1.284223000
C       -4.277116000     -2.859732000     -0.210955000
C       -2.518776000     -2.057426000      1.197346000
C       -3.694799000     -2.781719000      1.050030000
H       -4.076874000     -2.274434000     -2.281285000
H       -5.196891000     -3.412350000     -0.360262000
H       -2.013939000     -1.969678000      2.150861000
H       -4.136100000     -3.272334000      1.907729000
C       -2.151327000      1.936979000     -0.211883000
C       -3.012038000      3.001832000      0.050154000
C       -1.759701000      1.636670000      2.052075000
C       -3.239385000      3.382527000      1.366642000
C       -2.599101000      2.685939000      2.390910000
H       -3.493110000      3.521473000     -0.770376000
H       -1.238380000      1.059376000      2.805073000
H       -3.904383000      4.207615000      1.592124000
H       -2.746514000      2.947524000      3.430697000
C        1.249124000      1.297287000     -1.378392000
C        2.236234000      2.183556000     -1.786883000
C        3.130694000      2.685437000     -0.843923000
C        1.982040000      1.416658000      0.824460000
C        3.004946000      2.290620000      0.483137000
H        2.312220000      2.461481000     -2.831066000
H        3.916612000      3.367843000     -1.144169000
H        1.847346000      1.063671000      1.837692000
H        3.687632000      2.641828000      1.245197000
N        1.121718000      0.934517000     -0.083456000
N       -1.930342000     -1.435390000      0.165890000
N       -1.539706000      1.268981000      0.777210000
Co      -0.354710000     -0.281643000      0.248785000
H       -0.889576000     -1.628737000     -2.450227000
H       -2.289378000     -0.735358000     -3.072194000
H        0.781741000     -0.371150000     -2.581026000
H        0.238968000      1.160393000     -3.286581000
H       -2.812987000      1.306162000     -2.146883000
H       -1.402928000      2.344217000     -2.166764000
H        0.400833000     -0.491285000      3.654629000
S        0.897247000     -2.139655000      0.285782000
C        2.617332000     -1.647625000      0.356680000
C        3.335751000     -1.351362000     -0.809600000
C        3.273187000     -1.555066000      1.591942000
C        4.664290000     -0.939689000     -0.740130000
C        4.606434000     -1.152465000      1.658594000
C        5.304485000     -0.833011000      0.495011000
H        2.850362000     -1.453884000     -1.773371000
H        2.735093000     -1.804835000      2.498501000
H        5.205123000     -0.714565000     -1.652838000
H        5.100592000     -1.093166000      2.622129000
H        6.341357000     -0.522057000      0.547477000
H        0.434390000     -0.826385000      2.985752000

53
TPACoSPh+_doublet -2928.231157 0.425857
N        0.993199000      0.384667000      1.714306000
C        1.725652000     -0.800092000      2.201046000
C        1.826129000      1.595404000      1.569633000
C       -0.313082000      0.635225000      2.355625000
C        2.505076000     -1.461686000      1.082989000
C        3.703575000     -2.131034000      1.292626000
C        4.295134000     -2.814442000      0.231668000
C        2.475660000     -2.109588000     -1.150977000
C        3.666732000     -2.810156000     -1.009299000
H        4.159187000     -2.126221000      2.275324000
H        5.227949000     -3.346198000      0.375750000
H        1.932882000     -2.079781000     -2.086971000
H        4.083782000     -3.339633000     -1.855953000
C        2.156973000      1.930133000      0.125284000
C        3.055883000      2.948083000     -0.188896000
C        1.763385000      1.519685000     -2.120876000
C        3.299099000      3.249022000     -1.523437000
C        2.637575000      2.521487000     -2.512247000
H        3.553452000      3.493920000      0.604284000
H        1.227178000      0.916852000     -2.844408000
H        3.993707000      4.036584000     -1.790103000
H        2.797005000      2.721991000     -3.563754000
C       -1.260546000      1.306951000      1.384330000
C       -2.253231000      2.188654000      1.788777000
C       -3.157283000      2.672266000      0.845121000
C       -2.006157000      1.395208000     -0.815111000
C       -3.033611000      2.265722000     -0.478454000
H       -2.324785000      2.478777000      2.829942000
H       -3.947740000      3.350807000      1.142198000
H       -1.875229000      1.031114000     -1.824713000
H       -3.721977000      2.603905000     -1.241236000
N       -1.138221000      0.927796000      0.093372000
N        1.915507000     -1.441149000     -0.132509000
N        1.527678000      1.230176000     -0.829419000
Co       0.335840000     -0.295454000     -0.231070000
H        0.982958000     -1.527368000      2.538741000
H        2.381027000     -0.568864000      3.048853000
H       -0.744109000     -0.337830000      2.604128000
H       -0.225701000      1.214888000      3.282228000
H        2.755597000      1.491646000      2.138614000
H        1.295920000      2.450139000      2.000034000
S       -0.911665000     -2.138994000     -0.357683000
C       -2.631663000     -1.648902000     -0.424105000
C       -3.284072000     -1.527634000     -1.658693000
C       -3.352931000     -1.381560000      0.747422000
C       -4.618627000     -1.128377000     -1.719021000
C       -4.682360000     -0.971698000      0.684168000
C       -5.320296000     -0.838804000     -0.549673000
H       -2.739792000     -1.750896000     -2.569104000
H       -2.867604000     -1.502385000      1.709217000
H       -5.110579000     -1.046652000     -2.682038000
H       -5.225557000     -0.767865000      1.600463000
H       -6.357855000     -0.529386000     -0.597309000

47
TPACoH_HCOOH_vdwcomplex_doublet -2488.746066 0.376536
N       -0.213719000      0.117580000      1.494611000
C        0.805218000     -0.796054000      2.078600000
C        0.131880000      1.561378000      1.658236000
C       -1.597781000     -0.151432000      1.976045000
C        1.918863000     -1.060309000      1.092338000
C        3.215806000     -1.369521000      1.481932000
C        4.156005000     -1.692545000      0.506090000
C        2.458687000     -1.356121000     -1.147130000
C        3.769197000     -1.689897000     -0.830853000
H        3.482197000     -1.361537000      2.531832000
H        5.172787000     -1.940422000      0.786176000
H        2.101897000     -1.325422000     -2.167510000
H        4.467028000     -1.937008000     -1.620377000
C        0.940919000      2.117290000      0.507299000
C        1.867944000      3.141404000      0.672002000
C        1.253865000      2.101726000     -1.779515000
C        2.496205000      3.661301000     -0.458233000
C        2.180537000      3.137309000     -1.708715000
H        2.091504000      3.525991000      1.660093000
H        0.985273000      1.639781000     -2.722780000
H        3.222109000      4.459981000     -0.362023000
H        2.645182000      3.514427000     -2.610903000
C       -2.585147000      0.295876000      0.922234000
C       -3.868045000      0.736156000      1.219333000
C       -4.729373000      1.065295000      0.174449000
C       -2.974483000      0.517294000     -1.358658000
C       -4.274640000      0.952572000     -1.135874000
H       -4.186597000      0.816938000      2.251483000
H       -5.736187000      1.407271000      0.381994000
H       -2.562609000      0.414177000     -2.353160000
H       -4.910411000      1.198718000     -1.976450000
N       -2.144914000      0.193396000     -0.353734000
N        1.549992000     -1.048561000     -0.207965000
N        0.646578000      1.604182000     -0.696607000
Co      -0.273710000     -0.372033000     -0.487756000
H        0.311046000     -1.750756000      2.267285000
H        1.194812000     -0.418124000      3.029498000
H       -1.700862000     -1.230189000      2.094322000
H       -1.797274000      0.324862000      2.941983000
H        0.634219000      1.730242000      2.615816000
H       -0.808119000      2.118700000      1.686348000
H       -0.343646000     -0.763468000     -1.978838000
H       -0.801983000     -2.181589000     -1.950491000
O       -1.100699000     -3.142557000     -1.862344000
O       -1.024355000     -2.643940000      0.329830000
C       -1.229893000     -3.423634000     -0.586948000
H       -1.549919000     -4.460418000     -0.424689000

47
TPACoH+_HCOOH_TS_doublet -2488.738828 0.373049 
N       -0.218574000      0.074637000      1.521641000
C        0.834608000     -0.805148000      2.098334000
C        0.072733000      1.528858000      1.685296000
C       -1.592916000     -0.252982000      1.998081000
C        1.954567000     -1.013422000      1.108361000
C        3.258831000     -1.305347000      1.485445000
C        4.198552000     -1.597005000      0.499493000
C        2.489453000     -1.265377000     -1.141026000
C        3.805771000     -1.583764000     -0.835550000
H        3.529401000     -1.313515000      2.534128000
H        5.220422000     -1.833326000      0.770845000
H        2.128390000     -1.237101000     -2.160137000
H        4.501719000     -1.813796000     -1.631616000
C        0.828773000      2.129941000      0.519136000
C        1.696192000      3.206584000      0.676339000
C        1.110599000      2.147504000     -1.771703000
C        2.276635000      3.769261000     -0.458335000
C        1.974988000      3.235089000     -1.708240000
H        1.910574000      3.597980000      1.663802000
H        0.857927000      1.679993000     -2.717254000
H        2.955767000      4.608544000     -0.366643000
H        2.403244000      3.643872000     -2.614534000
C       -2.588556000      0.164476000      0.942859000
C       -3.896328000      0.533620000      1.226526000
C       -4.761788000      0.822303000      0.173439000
C       -2.964261000      0.383190000     -1.343251000
C       -4.288790000      0.742845000     -1.132707000
H       -4.231330000      0.586309000      2.255120000
H       -5.788514000      1.105669000      0.371413000
H       -2.542328000      0.305471000     -2.336110000
H       -4.928767000      0.954823000     -1.979150000
N       -2.132564000      0.100515000     -0.329355000
N        1.585534000     -0.983955000     -0.190828000
N        0.548685000      1.608772000     -0.683503000
Co      -0.266267000     -0.435261000     -0.447498000
H        0.377192000     -1.781870000      2.264704000
H        1.206302000     -0.422943000      3.054206000
H       -1.653514000     -1.337269000      2.093749000
H       -1.811329000      0.206306000      2.967555000
H        0.595796000      1.710716000      2.628737000
H       -0.886652000      2.049303000      1.745547000
H       -0.278632000     -0.673418000     -2.097395000
H       -0.491941000     -1.531339000     -1.982716000
O       -0.837626000     -2.980986000     -1.951723000
O       -0.858547000     -2.457339000      0.225254000
C       -0.995723000     -3.264517000     -0.739629000
H       -1.276721000     -4.302223000     -0.492970000

47
TPACoOOCH+_HH_vdwcomplex_doublet -2488.762385 0.370771
N        0.246302000      0.037510000     -1.630897000
C       -0.872952000     -0.707406000     -2.276066000
C        0.085430000      1.522237000     -1.708403000
C        1.595258000     -0.386612000     -2.112004000
C       -2.004734000     -0.917221000     -1.298131000
C       -3.330094000     -1.078006000     -1.677311000
C       -4.278271000     -1.370509000     -0.698216000
C       -2.530267000     -1.299568000      0.936155000
C       -3.871499000     -1.488308000      0.627604000
H       -3.613192000     -0.983932000     -2.718524000
H       -5.318691000     -1.504283000     -0.969017000
H       -2.144821000     -1.368784000      1.945025000
H       -4.577271000     -1.718421000      1.415079000
C       -0.626419000      2.110020000     -0.506985000
C       -1.365669000      3.285743000     -0.585441000
C       -0.961170000      1.966140000      1.775735000
C       -1.908065000      3.812395000      0.585283000
C       -1.699350000      3.145034000      1.789202000
H       -1.511769000      3.780249000     -1.538516000
H       -0.786095000      1.391240000      2.677644000
H       -2.487873000      4.727262000      0.555447000
H       -2.104806000      3.521479000      2.719650000
C        2.616232000     -0.056066000     -1.048619000
C        3.941442000      0.261738000     -1.306041000
C        4.802509000      0.470662000     -0.228593000
C        2.966360000      0.052816000      1.250840000
C        4.308888000      0.362375000      1.067938000
H        4.294688000      0.336997000     -2.327075000
H        5.843531000      0.715179000     -0.402214000
H        2.515359000     -0.055488000      2.228962000
H        4.947976000      0.514181000      1.927995000
N        2.143202000     -0.148089000      0.213377000
N       -1.620942000     -1.020418000     -0.008552000
N       -0.434503000      1.464254000      0.652166000
Co       0.247124000     -0.563766000      0.293819000
H       -0.492522000     -1.694497000     -2.549286000
H       -1.213802000     -0.214853000     -3.191710000
H        1.571942000     -1.473099000     -2.224155000
H        1.848721000      0.058917000     -3.079481000
H       -0.412062000      1.805724000     -2.640234000
H        1.087799000      1.957309000     -1.734247000
O        0.832855000     -2.869627000      0.389970000
O        0.361003000     -1.467175000      2.035809000
C        0.690847000     -2.632921000      1.599110000
H        0.842779000     -3.417119000      2.355556000
H       -1.339594000     -0.403573000      4.499845000
H       -0.862781000     -0.706459000      4.010926000

45
TPACoOOCH+_doublet -2487.592632 0.358049
N       -0.215708000      0.003744000      1.598030000
C        0.911565000     -0.751064000      2.217490000
C       -0.051684000      1.487811000      1.696869000
C       -1.558337000     -0.425280000      2.092432000
C        2.030651000     -0.945776000      1.221930000
C        3.360503000     -1.114939000      1.581476000
C        4.295458000     -1.392738000      0.585565000
C        2.526773000     -1.291792000     -1.024651000
C        3.871495000     -1.487940000     -0.736769000
H        3.657126000     -1.038752000      2.620388000
H        5.339000000     -1.532814000      0.840700000
H        2.125952000     -1.344407000     -2.028951000
H        4.566833000     -1.706686000     -1.536682000
C        0.644411000      2.093895000      0.495213000
C        1.389151000      3.265772000      0.578816000
C        0.941898000      1.981777000     -1.794869000
C        1.914332000      3.807038000     -0.593250000
C        1.684045000      3.158212000     -1.803598000
H        1.552658000      3.746270000      1.536203000
H        0.746441000      1.419201000     -2.701090000
H        2.497822000      4.719426000     -0.559766000
H        2.075805000      3.547478000     -2.734633000
C       -2.594313000     -0.080741000      1.047965000
C       -3.916098000      0.231047000      1.329328000
C       -4.793059000      0.454395000      0.267726000
C       -2.977729000      0.061871000     -1.244072000
C       -4.317990000      0.366180000     -1.037203000
H       -4.254593000      0.290704000      2.356384000
H       -5.831819000      0.694513000      0.460011000
H       -2.540193000     -0.030159000     -2.229995000
H       -4.969651000      0.529686000     -1.885605000
N       -2.139200000     -0.153315000     -0.221850000
N        1.630205000     -1.026723000     -0.063995000
N        0.432075000      1.466625000     -0.670110000
Co      -0.241946000     -0.562130000     -0.336548000
H        0.534547000     -1.742174000      2.480806000
H        1.264156000     -0.272576000      3.136147000
H       -1.534421000     -1.512990000      2.191826000
H       -1.797770000      0.008303000      3.068893000
H        0.458464000      1.755545000      2.626463000
H       -1.053166000      1.923212000      1.742852000
O       -0.823496000     -2.870008000     -0.534504000
O       -0.360357000     -1.386841000     -2.111119000
C       -0.685694000     -2.573437000     -1.730698000
H       -0.837698000     -3.319566000     -2.524911000

46
TPACoBH4+_doublet -2325.556577 0.373801
N        0.338203000     -0.651976000     -1.348210000
C       -0.825955000     -1.485726000     -1.766645000
C        0.289892000      0.727828000     -1.924315000
C        1.653435000     -1.286918000     -1.645781000
C       -1.930500000     -1.446672000     -0.737814000
C       -3.245760000     -1.762248000     -1.049689000
C       -4.190153000     -1.805869000     -0.026698000
C       -2.457748000     -1.204751000      1.514302000
C       -3.786416000     -1.529487000      1.275521000
H       -3.523297000     -1.975513000     -2.074819000
H       -5.222384000     -2.051605000     -0.245502000
H       -2.087300000     -0.954572000      2.499183000
H       -4.485503000     -1.555661000      2.101214000
C       -0.575643000      1.652152000     -1.105271000
C       -1.326451000      2.677086000     -1.667324000
C       -1.177430000      2.270957000      1.037018000
C       -2.022474000      3.534293000     -0.815798000
C       -1.943904000      3.329971000      0.557682000
H       -1.362742000      2.805924000     -2.742492000
H       -1.085931000      2.056410000      2.094069000
H       -2.616722000      4.344583000     -1.221228000
H       -2.468301000      3.972708000      1.253201000
C        2.702630000     -0.685537000     -0.741932000
C        4.040669000     -0.588784000     -1.090736000
C        4.944599000     -0.084241000     -0.156205000
C        3.116550000      0.200054000      1.369003000
C        4.473887000      0.311182000      1.090388000
H        4.369514000     -0.906294000     -2.072625000
H        5.996437000     -0.001536000     -0.402272000
H        2.691219000      0.496107000      2.317704000
H        5.140621000      0.705099000      1.846336000
N        2.244486000     -0.286059000      0.469082000
N       -1.546146000     -1.161774000      0.526214000
N       -0.505038000      1.450635000      0.220041000
Co       0.299567000     -0.518707000      0.678170000
H       -0.486290000     -2.521032000     -1.853046000
H       -1.193458000     -1.186258000     -2.752001000
H        1.567007000     -2.352155000     -1.417103000
H        1.924452000     -1.191594000     -2.702626000
H       -0.024583000      0.693976000     -2.971648000
H        1.309145000      1.121173000     -1.899213000
H        0.368614000     -0.876640000      2.228465000
B        0.363699000      0.056254000      3.151185000
H       -0.777611000      0.092420000      3.537659000
H        0.771120000      1.117802000      2.756331000
H        1.133286000     -0.505051000      3.889776000

41
TPACo++_quartet -2298.037170 0.333895
N        0.000110000     -0.000863000      1.300565000
C        1.426262000      0.088162000      1.696652000
C       -0.790274000      1.189731000      1.696285000
C       -0.636059000     -1.280658000      1.695894000
C        2.301913000     -0.676925000      0.726014000
C        3.525257000     -1.218838000      1.092751000
C        4.310374000     -1.843114000      0.124046000
C        2.609728000     -1.366612000     -1.484850000
C        3.845893000     -1.917257000     -1.187594000
H        3.861611000     -1.151254000      2.120214000
H        5.269800000     -2.269844000      0.391766000
H        2.201184000     -1.408635000     -2.487614000
H        4.425093000     -2.395729000     -1.966630000
C       -0.564522000      2.330723000      0.726076000
C       -0.706068000      3.661100000      1.093182000
C       -0.120541000      2.942443000     -1.484549000
C       -0.557200000      4.653360000      0.124786000
C       -0.260927000      4.288342000     -1.186931000
H       -0.932756000      3.918443000      2.120688000
H        0.119893000      2.609805000     -2.487421000
H       -0.666668000      5.697605000      0.392817000
H       -0.135642000      5.029315000     -1.965756000
C       -1.737319000     -1.654766000      0.725633000
C       -2.819391000     -2.441632000      1.092545000
C       -3.753646000     -2.807526000      0.124135000
C       -2.489318000     -1.574505000     -1.484884000
C       -3.585495000     -2.368018000     -1.187409000
H       -2.929108000     -2.766926000      2.119933000
H       -4.603817000     -3.423728000      0.392041000
H       -2.321252000     -1.199684000     -2.487617000
H       -4.290248000     -2.628937000     -1.966222000
N       -1.579882000     -1.224237000     -0.550353000
N        1.850597000     -0.755888000     -0.550037000
N       -0.270517000      1.979487000     -0.550031000
Co       0.000309000     -0.000637000     -0.825428000
H        1.582860000     -0.255186000      2.724036000
H        1.716416000      1.142425000      1.660226000
H        0.131562000     -2.059334000      1.658094000
H       -1.010947000     -1.245480000      2.723587000
H       -0.572117000      1.496711000      2.723950000
H       -1.848372000      0.914048000      1.658764000

42
TPACoH+_quartet -2298.927782 0.338844
N       -0.000010000     -0.000732000      1.316865000
C        1.411277000      0.116476000      1.700336000
C       -0.807365000      1.162878000      1.699965000
C       -0.604265000     -1.281712000      1.699631000
C        2.297084000     -0.680632000      0.765567000
C        3.503606000     -1.236628000      1.175975000
C        4.296958000     -1.896398000      0.239721000
C        2.637286000     -1.411834000     -1.410883000
C        3.858310000     -1.984834000     -1.078344000
H        3.815924000     -1.151886000      2.209965000
H        5.241500000     -2.336455000      0.537022000
H        2.236812000     -1.442656000     -2.417706000
H        4.444326000     -2.487904000     -1.836521000
C       -0.559124000      2.328673000      0.765542000
C       -0.680339000      3.651543000      1.176110000
C       -0.094867000      2.989000000     -1.410654000
C       -0.504752000      4.668550000      0.240068000
C       -0.208594000      4.332953000     -1.077953000
H       -0.910137000      3.879622000      2.210049000
H        0.132188000      2.657615000     -2.417456000
H       -0.595468000      5.706575000      0.537510000
H       -0.065306000      5.092038000     -1.835968000
C       -1.738125000     -1.648956000      0.765114000
C       -2.823824000     -2.414432000      1.175615000
C       -3.792726000     -2.769865000      0.239559000
C       -2.542070000     -1.576083000     -1.411060000
C       -3.649846000     -2.345521000     -1.078402000
H       -2.906716000     -2.727491000      2.209529000
H       -4.646874000     -3.366671000      0.536966000
H       -2.368338000     -1.213691000     -2.417792000
H       -4.379174000     -2.600154000     -1.836403000
N       -1.609122000     -1.232359000     -0.508413000
N        1.872083000     -0.777242000     -0.508034000
N       -0.262617000      2.008989000     -0.508008000
Co       0.000293000     -0.000468000     -1.090615000
H        1.587105000     -0.176158000      2.744225000
H        1.694558000      1.170022000      1.612507000
H        0.166238000     -2.053945000      1.610703000
H       -0.945080000     -1.288452000      2.743688000
H       -0.642602000      1.461270000      2.744024000
H       -1.861358000      0.881540000      1.611216000
H        0.000404000     -0.000244000     -2.701278000

55
TPACoH+_PhSH_vdwcomplex_quartet -2929.380362 0.439302
N        1.657997000     -0.108768000      1.423971000
C        3.121177000     -0.036820000      1.326861000
C        1.044745000      1.085957000      2.018204000
C        1.179889000     -1.361082000      2.022824000
C        3.627104000     -0.857332000      0.157746000
C        4.878908000     -1.462902000      0.159898000
C        5.303478000     -2.143976000     -0.978895000
C        3.222005000     -1.581897000     -2.009947000
C        4.461784000     -2.203901000     -2.085880000
H        5.509608000     -1.400010000      1.038587000
H        6.275414000     -2.622649000     -0.998909000
H        2.519304000     -1.591301000     -2.835242000
H        4.752928000     -2.722499000     -2.990099000
C        1.115565000      2.254481000      1.062035000
C        1.198740000      3.573849000      1.491153000
C        1.035499000      2.921894000     -1.158342000
C        1.191176000      4.593716000      0.542184000
C        1.108789000      4.263684000     -0.807705000
H        1.263449000      3.797039000      2.549292000
H        0.958534000      2.596191000     -2.189458000
H        1.250099000      5.630023000      0.853126000
H        1.098859000      5.025625000     -1.576176000
C       -0.175681000     -1.749807000      1.473642000
C       -1.100370000     -2.477055000      2.212955000
C       -2.293743000     -2.867728000      1.606863000
C       -1.553881000     -1.789793000     -0.389692000
C       -2.523993000     -2.523637000      0.279847000
H       -0.889616000     -2.731476000      3.244871000
H       -3.033961000     -3.425938000      2.167734000
H       -1.679218000     -1.477538000     -1.418065000
H       -3.444147000     -2.784241000     -0.225727000
N       -0.411345000     -1.401027000      0.195384000
N        2.812259000     -0.926225000     -0.912319000
N        1.040240000      1.939854000     -0.243567000
Co       0.882280000     -0.089698000     -0.829399000
H        3.617975000     -0.341509000      2.257359000
H        3.396160000      1.006499000      1.145891000
H        1.886859000     -2.151694000      1.752612000
H        1.157763000     -1.313933000      3.119548000
H        1.488438000      1.347181000      2.988459000
H       -0.013973000      0.862906000      2.187690000
H        0.267737000     -0.005651000     -2.327308000
S       -2.239910000      1.780960000     -0.351049000
C       -3.657359000      0.698284000     -0.506958000
C       -4.422995000      0.439784000      0.633619000
C       -4.014670000      0.119250000     -1.729471000
C       -5.533579000     -0.397289000      0.551027000
C       -5.114817000     -0.733009000     -1.798043000
C       -5.879254000     -0.994332000     -0.660779000
H       -4.149110000      0.883236000      1.584288000
H       -3.439806000      0.333467000     -2.623213000
H       -6.126527000     -0.585729000      1.438799000
H       -5.382848000     -1.180451000     -2.748461000
H       -6.742023000     -1.646922000     -0.721686000
H       -1.530049000      1.276991000     -1.386515000

55
TPACoH+_PhSH_TS_quartet -2929.371258 0.436787
N       -1.376607000     -0.354242000      1.477755000
C       -0.144912000     -0.231178000      2.281302000
C       -2.389107000      0.664830000      1.799998000
C       -1.938021000     -1.716970000      1.460667000
C        0.963020000     -1.043108000      1.650577000
C        1.957558000     -1.671409000      2.387581000
C        2.954116000     -2.374324000      1.712245000
C        1.892352000     -1.779360000     -0.342780000
C        2.921411000     -2.431629000      0.324192000
H        1.951815000     -1.610340000      3.469105000
H        3.745243000     -2.866624000      2.264860000
H        1.826688000     -1.778322000     -1.422705000
H        3.682645000     -2.953301000     -0.239272000
C       -2.234014000      1.929355000      0.981304000
C       -2.756068000      3.142862000      1.417135000
C       -1.588104000      2.871828000     -1.034746000
C       -2.692354000      4.248510000      0.574141000
C       -2.107317000      4.108463000     -0.681307000
H       -3.207305000      3.216850000      2.399418000
H       -1.092933000      2.715068000     -1.984869000
H       -3.090255000      5.204275000      0.893777000
H       -2.035942000      4.940899000     -1.368929000
C       -2.642571000     -1.991964000      0.148010000
C       -3.727623000     -2.856493000      0.052407000
C       -4.280511000     -3.113762000     -1.200073000
C       -2.658667000     -1.635746000     -2.145379000
C       -3.736051000     -2.494365000     -2.321499000
H       -4.130449000     -3.320673000      0.944604000
H       -5.125905000     -3.784601000     -1.297128000
H       -2.195447000     -1.120871000     -2.978959000
H       -4.136032000     -2.665863000     -3.312410000
N       -2.123909000     -1.388059000     -0.939159000
N        0.932758000     -1.103916000      0.306376000
N       -1.645109000      1.803929000     -0.219875000
Co      -0.578823000      0.016619000     -0.628464000
H       -0.300362000     -0.524775000      3.327457000
H        0.149704000      0.823498000      2.258578000
H       -1.112634000     -2.427548000      1.550350000
H       -2.609464000     -1.898759000      2.308376000
H       -2.399479000      0.898016000      2.871397000
H       -3.372888000      0.249199000      1.561408000
H        0.080581000      0.390136000     -2.167849000
S        1.493492000      2.027182000     -0.513261000
C        3.038868000      1.152697000     -0.629111000
C        3.832188000      0.984115000      0.514359000
C        3.493247000      0.635182000     -1.852172000
C        5.048343000      0.311192000      0.435994000
C        4.704391000     -0.050686000     -1.920851000
C        5.487505000     -0.216146000     -0.778835000
H        3.493737000      1.386738000      1.462054000
H        2.903560000      0.784236000     -2.749134000
H        5.656695000      0.200069000      1.326906000
H        5.044532000     -0.440353000     -2.874036000
H        6.436988000     -0.735319000     -0.837984000
H        0.673239000      1.079377000     -1.598949000

55
TPACoPhS+_H2_vdwcomplex_quartet  -2929.417236  0.437062
N        1.928928000     -0.088414000     -1.313753000
C        2.303881000      1.301069000     -1.612195000
C        3.013251000     -0.861992000     -0.690514000
C        1.315581000     -0.774585000     -2.459321000
C        1.096895000      2.213350000     -1.559197000
C        1.018330000      3.385212000     -2.302564000
C       -0.084380000      4.219690000     -2.132672000
C       -0.933616000      2.664841000     -0.526230000
C       -1.075258000      3.856380000     -1.225406000
H        1.809182000      3.640491000     -2.997649000
H       -0.166803000      5.138730000     -2.700810000
H       -1.672425000      2.328084000      0.189751000
H       -1.946221000      4.476997000     -1.059745000
C        3.200734000     -0.452518000      0.754137000
C        4.432669000     -0.531183000      1.393555000
C        2.175645000      0.292994000      2.695468000
C        4.517211000     -0.189890000      2.741169000
C        3.368090000      0.230696000      3.404241000
H        5.308432000     -0.855420000      0.844299000
H        1.252230000      0.615345000      3.161417000
H        5.465872000     -0.246020000      3.261681000
H        3.388481000      0.509484000      4.449756000
C        0.419587000     -1.900912000     -1.992639000
C        0.178524000     -3.031278000     -2.764347000
C       -0.709660000     -3.994079000     -2.289359000
C       -1.023887000     -2.650653000     -0.336051000
C       -1.322829000     -3.800053000     -1.055110000
H        0.675972000     -3.152967000     -3.719045000
H       -0.915180000     -4.883262000     -2.873633000
H       -1.464172000     -2.440555000      0.630551000
H       -2.018302000     -4.522978000     -0.649154000
N       -0.169176000     -1.720530000     -0.795607000
N        0.126925000      1.856321000     -0.695866000
N        2.090958000     -0.044081000      1.397579000
Co       0.274526000      0.020414000      0.315893000
H        2.821206000      1.392483000     -2.575722000
H        3.004661000      1.632125000     -0.840039000
H        0.696888000     -0.044346000     -2.990536000
H        2.064894000     -1.142262000     -3.172535000
H        3.956407000     -0.775628000     -1.245506000
H        2.721622000     -1.916377000     -0.709525000
S       -1.201493000      0.017749000      2.049759000
C       -2.861571000      0.075881000      1.390067000
C       -3.147096000      0.028509000      0.015775000
C       -3.935165000      0.169668000      2.290430000
C       -4.462895000      0.077171000     -0.442836000
C       -5.246492000      0.216352000      1.827224000
C       -5.520031000      0.171170000      0.459289000
H       -2.340849000     -0.050086000     -0.704661000
H       -3.734132000      0.206353000      3.354672000
H       -4.658940000      0.039633000     -1.509027000
H       -6.059923000      0.288959000      2.540393000
H       -6.542693000      0.207900000      0.103476000
H        1.238565000     -3.092495000      2.100220000
H        0.778350000     -2.507480000      2.142172000

53
TPACoPhS+_quartet -2928.246557 0.425142
N       -1.939247000      0.190704000     -1.281857000
C       -2.281764000     -1.174626000     -1.703997000
C       -3.046008000      0.880542000     -0.602553000
C       -1.334003000      0.989191000     -2.357031000
C       -1.055045000     -2.060835000     -1.728426000
C       -0.948764000     -3.157509000     -2.575705000
C        0.171766000     -3.979734000     -2.478241000
C        0.982329000     -2.559886000     -0.732591000
C        1.152117000     -3.678885000     -1.537472000
H       -1.732210000     -3.365099000     -3.294651000
H        0.275983000     -4.840829000     -3.127755000
H        1.712751000     -2.274225000      0.013270000
H        2.036706000     -4.292217000     -1.425646000
C       -3.220788000      0.355623000      0.806207000
C       -4.457287000      0.334942000      1.441398000
C       -2.172052000     -0.486536000      2.695242000
C       -4.532591000     -0.108009000      2.759748000
C       -3.368947000     -0.525635000      3.398681000
H       -5.343939000      0.661531000      0.911353000
H       -1.238262000     -0.806201000      3.141970000
H       -5.484985000     -0.131414000      3.275933000
H       -3.381252000     -0.880423000      4.421049000
C       -0.473475000      2.093866000     -1.783365000
C       -0.258355000      3.295462000     -2.447659000
C        0.595657000      4.237102000     -1.877044000
C        0.932080000      2.732869000     -0.048255000
C        1.201844000      3.951336000     -0.657164000
H       -0.749609000      3.488214000     -3.393828000
H        0.780248000      5.180700000     -2.376844000
H        1.370573000      2.446588000      0.899935000
H        1.870772000      4.655276000     -0.179508000
N        0.110174000      1.823480000     -0.600739000
N       -0.095802000     -1.762725000     -0.831350000
N       -2.096636000     -0.053730000      1.425083000
Co      -0.279984000     -0.025148000      0.340094000
H       -2.795808000     -1.191552000     -2.673532000
H       -2.976170000     -1.588190000     -0.966456000
H       -0.690927000      0.323905000     -2.941884000
H       -2.086084000      1.397948000     -3.044542000
H       -3.986310000      0.808445000     -1.164297000
H       -2.788331000      1.942035000     -0.540274000
S        1.209355000     -0.158510000      2.057600000
C        2.863061000     -0.155025000      1.379935000
C        3.137876000      0.057377000      0.019045000
C        3.943089000     -0.370342000      2.251374000
C        4.449062000      0.050476000     -0.454973000
C        5.249882000     -0.374385000      1.773141000
C        5.512568000     -0.164947000      0.418440000
H        2.326561000      0.231951000     -0.678462000
H        3.750574000     -0.534885000      3.305051000
H        4.636660000      0.216500000     -1.510375000
H        6.068285000     -0.542708000      2.464121000
H        6.531712000     -0.168902000      0.050847000

47
TPACoH+_HCOOH_vdwcomplex_quartet -2488.745554 0.374066
N        0.579291000      0.046350000      1.465587000
C        0.847643000     -1.331807000      1.900315000
C        1.761528000      0.914573000      1.573671000
C       -0.636633000      0.616703000      2.067671000
C        0.020670000     -2.332504000      1.123156000
C       -0.347622000     -3.563024000      1.656784000
C       -1.032994000     -4.468822000      0.851838000
C       -0.952851000     -2.859187000     -0.911370000
C       -1.335740000     -4.114324000     -0.460127000
H       -0.100083000     -3.805305000      2.683320000
H       -1.330068000     -5.433953000      1.244783000
H       -1.178812000     -2.516181000     -1.913690000
H       -1.867529000     -4.788053000     -1.119316000
C        2.703632000      0.685299000      0.408924000
C        4.078039000      0.867922000      0.514384000
C        2.890636000      0.180985000     -1.849455000
C        4.871577000      0.702708000     -0.618775000
C        4.268568000      0.354659000     -1.824169000
H        4.517535000      1.136136000      1.467644000
H        2.360378000     -0.090713000     -2.754877000
H        5.944704000      0.840600000     -0.559211000
H        4.848643000      0.216404000     -2.727328000
C       -1.120705000      1.798158000      1.258701000
C       -1.817361000      2.861842000      1.820544000
C       -2.276961000      3.879994000      0.988811000
C       -1.310455000      2.717030000     -0.861841000
C       -2.018501000      3.809141000     -0.377775000
H       -1.999424000      2.888189000      2.888089000
H       -2.826205000      4.717493000      1.402417000
H       -1.088301000      2.598009000     -1.915971000
H       -2.356689000      4.580304000     -1.057670000
N       -0.871393000      1.736059000     -0.060522000
N       -0.287857000     -1.988115000     -0.137773000
N        2.125779000      0.339727000     -0.757728000
Co       0.050029000     -0.014796000     -0.800897000
H        0.697793000     -1.458199000      2.980081000
H        1.901519000     -1.547377000      1.698791000
H       -1.415112000     -0.151537000      2.024185000
H       -0.490380000      0.894962000      3.119727000
H        2.286334000      0.786601000      2.528827000
H        1.424725000      1.954000000      1.531820000
H       -0.401248000     -0.046226000     -2.389132000
H       -1.911011000     -0.052909000     -2.492154000
O       -2.917828000     -0.064165000     -2.537354000
O       -2.789373000     -0.405747000     -0.310385000
C       -3.426780000     -0.257760000     -1.333796000
H       -4.524819000     -0.271109000     -1.366104000

47
TPACoH+_HCOOH_TS_quartet -2488.744483 0.369581
N        0.222814000     -0.134872000      1.530069000
C       -0.855335000      0.663221000      2.155336000
C       -0.014591000     -1.595193000      1.585087000
C        1.568226000      0.229563000      2.029331000
C       -2.050164000      0.850586000      1.242097000
C       -3.351296000      0.930120000      1.727310000
C       -4.385125000      1.219895000      0.838979000
C       -2.763697000      1.309148000     -0.914517000
C       -4.088004000      1.419270000     -0.506116000
H       -3.549930000      0.776163000      2.781163000
H       -5.406696000      1.289676000      1.193542000
H       -2.470504000      1.445879000     -1.949169000
H       -4.860997000      1.652856000     -1.226812000
C       -0.724722000     -2.144479000      0.363473000
C       -1.478147000     -3.313351000      0.421450000
C       -1.061508000     -1.977113000     -1.923517000
C       -2.025170000     -3.822906000     -0.753124000
C       -1.809214000     -3.146810000     -1.951441000
H       -1.630617000     -3.815691000      1.369294000
H       -0.877318000     -1.392329000     -2.817435000
H       -2.614235000     -4.732172000     -0.732081000
H       -2.216733000     -3.509241000     -2.886307000
C        2.637631000     -0.136820000      1.021468000
C        3.922255000     -0.513439000      1.397804000
C        4.874783000     -0.746113000      0.407811000
C        3.206966000     -0.232407000     -1.224952000
C        4.513785000     -0.600690000     -0.928534000
H        4.172630000     -0.616221000      2.446812000
H        5.883116000     -1.037250000      0.677252000
H        2.867735000     -0.102424000     -2.246275000
H        5.224442000     -0.768317000     -1.727411000
N        2.291399000     -0.009732000     -0.272573000
N       -1.771766000      1.029309000     -0.060676000
N       -0.529744000     -1.489675000     -0.792594000
Co       0.250295000      0.485648000     -0.606666000
H       -0.447610000      1.659482000      2.340973000
H       -1.166369000      0.240891000      3.118037000
H        1.588473000      1.315785000      2.136159000
H        1.783141000     -0.218448000      3.006789000
H       -0.556201000     -1.872731000      2.496284000
H        0.958743000     -2.092064000      1.634752000
H        0.203727000      0.950696000     -2.307174000
H        0.406117000      1.946252000     -2.214566000
O        0.652630000      3.166382000     -2.063127000
O        0.794533000      2.472711000      0.062850000
C        0.849731000      3.357478000     -0.823821000
H        1.086470000      4.388994000     -0.525967000

47
TPACoOOCH+_H2_vdwcomplex_quartet -2488.777813 0.369035
N        0.290206000      0.134484000     -1.638844000
C       -0.869005000     -0.548456000     -2.232040000
C        0.320714000      1.579275000     -1.916640000
C        1.565529000     -0.534523000     -1.935989000
C       -1.265694000     -1.756734000     -1.410732000
C       -1.918570000     -2.849414000     -1.968236000
C       -2.338703000     -3.882690000     -1.133641000
C       -1.422186000     -2.676017000      0.714966000
C       -2.091287000     -3.792635000      0.232760000
H       -2.100262000     -2.885542000     -3.035612000
H       -2.852449000     -4.743261000     -1.545450000
H       -1.211178000     -2.548038000      1.767265000
H       -2.407756000     -4.568480000      0.917479000
C       -0.707092000      2.302592000     -1.074324000
C       -1.327510000      3.470409000     -1.499245000
C       -1.863494000      2.351128000      0.940754000
C       -2.238002000      4.098413000     -0.651561000
C       -2.513181000      3.527277000      0.586468000
H       -1.102837000      3.878143000     -2.477459000
H       -2.064576000      1.837769000      1.872549000
H       -2.732556000      5.011619000     -0.960854000
H       -3.225625000      3.972352000      1.268760000
C        2.592250000     -0.222462000     -0.869234000
C        3.958252000     -0.207154000     -1.123732000
C        4.836755000      0.026443000     -0.067703000
C        2.945040000      0.217106000      1.384257000
C        4.322557000      0.240878000      1.207933000
H        4.325625000     -0.377020000     -2.128641000
H        5.906334000      0.042561000     -0.240678000
H        2.476241000      0.362372000      2.349698000
H        4.971448000      0.424020000      2.054476000
N        2.099668000     -0.005623000      0.363717000
N       -1.010755000     -1.683060000     -0.090256000
N       -0.969301000      1.756907000      0.130318000
Co       0.012147000     -0.022194000      0.650117000
H       -0.694001000     -0.826943000     -3.278813000
H       -1.710467000      0.150714000     -2.222338000
H        1.384319000     -1.613799000     -1.928359000
H        1.945343000     -0.276814000     -2.932948000
H        0.175243000      1.799461000     -2.981863000
H        1.313451000      1.949167000     -1.643259000
O       -2.020627000     -0.205998000      2.795727000
C       -0.894687000     -0.255728000      3.283490000
O        0.205097000     -0.198115000      2.599547000
H       -0.749113000     -0.361549000      4.371840000
H        1.692478000     -2.985544000      1.797403000
H        1.437771000     -2.354241000      2.101611000

45
TPACoOOCH+_quartet -2487.607454 0.356628
N        0.322880000     -0.085385000      1.617402000
C       -0.810108000      0.648297000      2.201238000
C        0.316898000     -1.521578000      1.936871000
C        1.620236000      0.554284000      1.881857000
C       -1.166848000      1.852304000      1.355261000
C       -1.768122000      2.984861000      1.890838000
C       -2.146859000      4.016758000      1.034895000
C       -1.296092000      2.729354000     -0.790600000
C       -1.910298000      3.886185000     -0.330250000
H       -1.941612000      3.053311000      2.957994000
H       -2.619904000      4.908157000      1.429511000
H       -1.098609000      2.566426000     -1.841339000
H       -2.194923000      4.660662000     -1.030335000
C       -0.744456000     -2.239672000      1.132876000
C       -1.389555000     -3.376969000      1.601551000
C       -1.935611000     -2.313138000     -0.860898000
C       -2.331136000     -4.003140000      0.787154000
C       -2.611362000     -3.460014000     -0.462322000
H       -1.159733000     -3.762692000      2.587462000
H       -2.138673000     -1.821109000     -1.803570000
H       -2.845371000     -4.892949000      1.130653000
H       -3.347276000     -3.904183000     -1.119840000
C        2.620228000      0.204536000      0.801160000
C        3.989565000      0.159675000      1.032869000
C        4.844953000     -0.099682000     -0.036203000
C        2.925219000     -0.257131000     -1.455727000
C        4.305047000     -0.308473000     -1.302021000
H        4.377553000      0.327351000      2.030385000
H        5.916609000     -0.139337000      0.119296000
H        2.436029000     -0.401109000     -2.411337000
H        4.935632000     -0.509928000     -2.158206000
N        2.101994000     -0.010882000     -0.421971000
N       -0.925631000      1.737179000      0.035244000
N       -1.011745000     -1.721431000     -0.082590000
Co       0.009786000      0.012954000     -0.672847000
H       -0.621313000      0.942748000      3.241252000
H       -1.674624000     -0.022143000      2.208531000
H        1.467393000      1.637763000      1.863705000
H        2.011542000      0.299991000      2.875175000
H        0.183444000     -1.706862000      3.010352000
H        1.294456000     -1.926826000      1.658356000
O       -2.062527000      0.219137000     -2.755027000
C       -0.951674000      0.203383000     -3.279879000
O        0.165092000      0.115243000     -2.629309000
H       -0.838006000      0.270518000     -4.375127000

46
TPACoBH4+_quartet -2325.580480 0.372554
N       -0.022284000      0.015488000     -1.375665000
C       -0.703209000     -1.238761000     -1.737933000
C       -0.780270000      1.210809000     -1.776464000
C        1.376255000      0.038056000     -1.830176000
C       -0.275217000     -2.356819000     -0.814722000
C       -0.240633000     -3.687180000     -1.216173000
C        0.110785000     -4.663892000     -0.287173000
C        0.371581000     -2.930525000      1.337877000
C        0.422801000     -4.279838000      1.013880000
H       -0.485650000     -3.951621000     -2.237776000
H        0.143906000     -5.707502000     -0.576797000
H        0.601908000     -2.574773000      2.335043000
H        0.702411000     -5.005771000      1.766252000
C       -2.005841000      1.363570000     -0.903733000
C       -3.179510000      1.954055000     -1.356644000
C       -2.903092000      1.057353000      1.212977000
C       -4.246774000      2.095293000     -0.472376000
C       -4.107204000      1.637643000      0.834396000
H       -3.253910000      2.297584000     -2.381379000
H       -2.726820000      0.707198000      2.222068000
H       -5.172042000      2.553708000     -0.800729000
H       -4.910236000      1.729249000      1.554117000
C        2.236640000      0.896278000     -0.931821000
C        3.389052000      1.516771000     -1.400978000
C        4.189875000      2.220592000     -0.505551000
C        2.629521000      1.661848000      1.220110000
C        3.805948000      2.288354000      0.829986000
H        3.653636000      1.445488000     -2.449176000
H        5.093887000      2.710687000     -0.847194000
H        2.271150000      1.699702000      2.240273000
H        4.395926000      2.824889000      1.561683000
N        1.857581000      0.975835000      0.357724000
N        0.031949000     -1.987239000      0.443030000
N       -1.875573000      0.917947000      0.359539000
Co       0.000589000      0.086215000      0.943903000
H       -0.534150000     -1.510435000     -2.787455000
H       -1.779217000     -1.088632000     -1.613497000
H        1.759580000     -0.985647000     -1.780256000
H        1.461133000      0.359822000     -2.875812000
H       -1.055609000      1.189481000     -2.838959000
H       -0.132467000      2.079599000     -1.623282000
H       -0.049441000     -0.417703000      2.655361000
B       -0.058321000      0.764809000      3.114035000
H       -1.083753000      0.882265000      3.726055000
H       -0.059681000      1.563730000      2.155757000
H        0.949173000      0.890965000      3.754863000

41
TPANi++_singlet -2423.530846 0.333877
N       -0.220985000     -1.043288000      1.146916000
C        0.978127000     -1.898695000      1.367557000
C       -0.179888000      0.264019000      1.885892000
C       -1.537140000     -1.729234000      1.297565000
C        2.082168000     -1.495846000      0.418345000
C        3.417605000     -1.812995000      0.619023000
C        4.349694000     -1.477724000     -0.361609000
C        2.582128000     -0.504653000     -1.644226000
C        3.925145000     -0.818365000     -1.514226000
H        3.722410000     -2.323457000      1.524493000
H        5.395861000     -1.724922000     -0.225560000
H        2.200015000      0.029567000     -2.505797000
H        4.620438000     -0.541863000     -2.296084000
C        0.321093000      1.489093000      1.110645000
C        0.786519000      2.596673000      1.812289000
C        0.550200000      2.615639000     -0.913388000
C        1.131062000      3.748753000      1.109185000
C        1.005793000      3.762239000     -0.277988000
H        0.871964000      2.561526000      2.892104000
H        0.447877000      2.569970000     -1.990618000
H        1.494076000      4.622079000      1.637919000
H        1.260476000      4.638197000     -0.860759000
C       -2.553605000     -1.024514000      0.428917000
C       -3.921639000     -1.069680000      0.648167000
C       -4.774580000     -0.435162000     -0.254780000
C       -2.858408000      0.277534000     -1.496253000
C       -4.235667000      0.246837000     -1.344071000
H       -4.315045000     -1.597654000      1.508238000
H       -5.847159000     -0.466763000     -0.104201000
H       -2.383456000      0.811156000     -2.310385000
H       -4.867000000      0.755329000     -2.061078000
N       -2.038025000     -0.357423000     -0.637575000
N        1.680378000     -0.848662000     -0.704713000
N        0.213884000      1.508808000     -0.228995000
Ni      -0.157205000     -0.423977000     -0.765366000
H        0.700556000     -2.933883000      1.154271000
H        1.311922000     -1.858819000      2.408384000
H       -1.423834000     -2.757741000      0.947010000
H       -1.858152000     -1.767809000      2.342969000
H        0.414120000      0.146063000      2.794809000
H       -1.201727000      0.490814000      2.198847000

42
NiHTPA+_singlet -2424.460128 0.341346
N       -0.486004000      0.085958000      1.248506000
C        0.617844000     -0.593775000      1.977027000
C       -0.236482000      1.554328000      1.088716000
C       -1.837796000     -0.127693000      1.834703000
C        1.640991000     -1.133177000      1.001283000
C        2.970149000     -1.340292000      1.341966000
C        3.828748000     -1.909166000      0.404868000
C        1.991231000     -2.012524000     -1.125418000
C        3.329289000     -2.253157000     -0.847683000
H        3.325521000     -1.057128000      2.325070000
H        4.870262000     -2.079530000      0.649653000
H        1.547441000     -2.252637000     -2.080449000
H        3.961323000     -2.699791000     -1.604084000
C        0.981089000      1.862748000      0.251848000
C        2.115290000      2.463304000      0.793124000
C        1.929811000      1.760547000     -1.833067000
C        3.202323000      2.714309000     -0.044087000
C        3.111432000      2.353311000     -1.383083000
H        2.148291000      2.735436000      1.841857000
H        1.817615000      1.470252000     -2.873160000
H        4.098482000      3.184074000      0.344021000
H        3.928990000      2.530995000     -2.070804000
C       -2.871359000      0.016117000      0.740592000
C       -4.153746000      0.499957000      0.949193000
C       -5.043546000      0.539063000     -0.123684000
C       -3.317024000     -0.369973000     -1.512946000
C       -4.617447000      0.097634000     -1.371969000
H       -4.449933000      0.840261000      1.933764000
H       -6.051096000      0.912113000      0.015112000
H       -2.929803000     -0.726460000     -2.456469000
H       -5.276418000      0.112331000     -2.230234000
N       -2.459460000     -0.409292000     -0.478896000
N        1.161842000     -1.460949000     -0.221360000
N        0.885617000      1.520511000     -1.040143000
Ni      -0.637666000     -0.933171000     -0.509670000
H        0.194715000     -1.441537000      2.521552000
H        1.086680000      0.066740000      2.713116000
H       -1.881767000     -1.151073000      2.214852000
H       -2.040046000      0.552282000      2.669678000
H       -0.154682000      2.011602000      2.082041000
H       -1.113334000      1.970252000      0.589895000
H       -0.786335000     -1.732352000     -1.719692000

55
TPANiH+_PhSH_vdwcomplex_singlet -3054.917526 0.441779
N       -0.482154000     -0.396548000      1.153024000
C       -1.085899000      0.868753000      1.650137000
C       -1.306440000     -1.595225000      1.507530000
C        0.925720000     -0.612157000      1.589801000
C       -1.974834000      1.478665000      0.592001000
C       -3.024495000      2.336679000      0.890824000
C       -3.744822000      2.915387000     -0.150050000
C       -2.339181000      1.745186000     -1.692962000
C       -3.394831000      2.615026000     -1.463667000
H       -3.272095000      2.544541000      1.924426000
H       -4.566903000      3.588557000      0.061503000
H       -2.023522000      1.469473000     -2.688603000
H       -3.928389000      3.043314000     -2.302093000
C       -2.669460000     -1.592332000      0.859647000
C       -3.839332000     -1.450203000      1.602227000
C       -3.839258000     -1.733000000     -1.107584000
C       -5.061734000     -1.451114000      0.930716000
C       -5.064008000     -1.591641000     -0.452004000
H       -3.798505000     -1.346919000      2.680457000
H       -3.799705000     -1.852061000     -2.186011000
H       -5.990638000     -1.346271000      1.478977000
H       -5.988829000     -1.600725000     -1.015543000
C        1.624015000     -1.479470000      0.570583000
C        2.662049000     -2.345426000      0.878412000
C        3.263599000     -3.069963000     -0.147269000
C        1.761252000     -2.024334000     -1.689927000
C        2.803167000     -2.909202000     -1.450151000
H        2.993834000     -2.445993000      1.903975000
H        4.077647000     -3.751023000      0.069522000
H        1.365231000     -1.851441000     -2.680180000
H        3.240427000     -3.457183000     -2.274609000
N        1.183238000     -1.322780000     -0.700844000
N       -1.640994000      1.187636000     -0.686914000
N       -2.667178000     -1.736140000     -0.472693000
Ni      -0.260149000     -0.105810000     -0.842300000
H       -0.274359000      1.576296000      1.836534000
H       -1.631419000      0.718954000      2.586942000
H        1.426661000      0.356466000      1.607862000
H        0.983902000     -1.047607000      2.593228000
H       -1.392172000     -1.657704000      2.598874000
H       -0.757891000     -2.470119000      1.155027000
H       -0.019851000      0.169312000     -2.259396000
C        5.346293000      0.188000000      0.264296000
C        4.937403000      0.955943000      1.353029000
C        4.613093000      0.231756000     -0.920865000
H        5.505469000      0.939066000      2.276130000
H        4.927605000     -0.354439000     -1.776555000
C        3.800575000      1.757754000      1.263124000
C        3.480448000      1.034643000     -1.024106000
H        3.491714000      2.354708000      2.114544000
H        2.922347000      1.068524000     -1.951850000
C        3.068405000      1.799915000      0.071675000
H        6.233760000     -0.429528000      0.335059000
S        1.633283000      2.871160000     -0.004491000
H        1.026590000      2.238895000     -1.032495000

53
TPANiPhS+_singlet -3053.757179 0.425573
N       -1.088333000     -0.407749000      1.844420000
C       -1.753493000      0.842160000      2.189468000
C       -1.936274000     -1.564388000      1.630932000
C        0.251823000     -0.659620000      2.362025000
C       -2.469428000      1.498680000      1.015788000
C       -3.661024000      2.195031000      1.188262000
C       -4.221150000      2.878602000      0.112196000
C       -2.390184000      2.131326000     -1.227190000
C       -3.570611000      2.852822000     -1.117220000
H       -4.136034000      2.208295000      2.161699000
H       -5.147155000      3.427569000      0.234871000
H       -1.829761000      2.085602000     -2.151644000
H       -3.961443000      3.381105000     -1.976948000
C       -2.153294000     -1.932018000      0.164386000
C       -2.995139000     -2.993440000     -0.172134000
C       -1.690820000     -1.548851000     -2.076907000
C       -3.176020000     -3.328029000     -1.506796000
C       -2.508221000     -2.589609000     -2.483958000
H       -3.498829000     -3.546151000      0.612695000
H       -1.149869000     -0.940971000     -2.792277000
H       -3.826054000     -4.149345000     -1.784140000
H       -2.618252000     -2.812874000     -3.537176000
C        1.176849000     -1.319055000      1.349538000
C        2.134640000     -2.248506000      1.738557000
C        3.037828000     -2.740510000      0.800097000
C        1.967920000     -1.377385000     -0.841633000
C        2.955885000     -2.294161000     -0.513901000
H        2.176859000     -2.570803000      2.771839000
H        3.795634000     -3.457160000      1.093177000
H        1.869635000     -0.980967000     -1.842467000
H        3.643599000     -2.637888000     -1.274770000
N        1.100096000     -0.905094000      0.065342000
N       -1.863148000      1.460918000     -0.191463000
N       -1.516656000     -1.226473000     -0.781130000
Ni      -0.318303000      0.316223000     -0.309919000
H       -0.985841000      1.550393000      2.512057000
H       -2.462851000      0.723918000      3.019625000
H        0.698933000      0.309007000      2.600707000
H        0.242859000     -1.258401000      3.282896000
H       -2.919864000     -1.406547000      2.089213000
H       -1.508227000     -2.439398000      2.133436000
C        5.303860000      0.833089000     -0.614145000
C        4.736031000      0.898218000      0.658679000
C        4.541417000      1.185758000     -1.727259000
H        5.328145000      0.643246000      1.530633000
H        4.981070000      1.156727000     -2.718115000
C        3.412863000      1.302998000      0.817003000
C        3.215089000      1.585003000     -1.571814000
H        2.978098000      1.365709000      1.807797000
H        2.622734000      1.863829000     -2.435570000
C        2.632299000      1.638366000     -0.297637000
H        6.336139000      0.525892000     -0.735293000
S        0.925886000      2.135930000     -0.108919000

47
TPANiH+_HCOOH_vdwcomplex_singlet -2614.277014 0.376750
N        0.272314000     -0.443949000      1.239710000
C       -0.663355000      0.510552000      1.898183000
C       -0.242404000     -1.850379000      1.265679000
C        1.656158000     -0.408044000      1.795456000
C       -1.607442000      1.104291000      0.880976000
C       -2.852028000      1.620655000      1.216401000
C       -3.628576000      2.215578000      0.226743000
C       -1.890024000      1.732906000     -1.344077000
C       -3.138281000      2.273405000     -1.075204000
H       -3.204123000      1.554584000      2.238398000
H       -4.601842000      2.625888000      0.467939000
H       -1.458561000      1.742994000     -2.334488000
H       -3.709546000      2.727198000     -1.874395000
C       -1.494745000     -2.038605000      0.444703000
C       -2.720616000     -2.353277000      1.025474000
C       -2.402096000     -2.030078000     -1.661708000
C       -3.831951000     -2.509220000      0.197009000
C       -3.672460000     -2.342292000     -1.173527000
H       -2.805903000     -2.479838000      2.098569000
H       -2.235718000     -1.896943000     -2.726249000
H       -4.799803000     -2.757929000      0.616288000
H       -4.506046000     -2.456597000     -1.855409000
C        2.618641000     -0.851755000      0.721314000
C        3.818644000     -1.499792000      0.975822000
C        4.656749000     -1.815329000     -0.091767000
C        3.048640000     -0.835913000     -1.570352000
C        4.264426000     -1.479166000     -1.384010000
H        4.089762000     -1.752260000      1.993413000
H        5.599045000     -2.320197000      0.083954000
H        2.689959000     -0.549951000     -2.548702000
H        4.885162000     -1.709308000     -2.239989000
N        2.242358000     -0.527782000     -0.539677000
N       -1.138210000      1.160634000     -0.386383000
N       -1.334841000     -1.882359000     -0.876787000
Ni       0.536295000      0.296173000     -0.617481000
H       -0.072312000      1.329830000      2.309783000
H       -1.212501000      0.035513000      2.716722000
H        1.884831000      0.628224000      2.047343000
H        1.750311000     -1.020700000      2.698212000
H       -0.405404000     -2.150847000      2.307102000
H        0.542719000     -2.481159000      0.845440000
H        0.794992000      0.929915000     -1.923628000
H        1.408079000      2.435966000     -1.207583000
O        1.729670000      3.349308000     -1.010216000
O        1.485098000      2.731072000      1.148544000
C        1.781763000      3.544003000      0.300565000
H        2.134890000      4.558671000      0.526006000

45
TPANiOOCH+_singlet -2613.112609 0.357788
N       -0.264074000      0.676606000      1.306963000
C        0.791101000      0.076866000      2.181826000
C        0.113583000      2.055612000      0.838430000
C       -1.612221000      0.722732000      1.959404000
C        1.753405000     -0.728075000      1.345204000
C        3.056476000     -1.016533000      1.722369000
C        3.827512000     -1.833373000      0.898071000
C        1.965700000     -1.996337000     -0.598584000
C        3.274045000     -2.330854000     -0.278572000
H        3.458148000     -0.610884000      2.642587000
H        4.847560000     -2.075496000      1.171290000
H        1.468446000     -2.338241000     -1.496412000
H        3.842715000     -2.967472000     -0.943576000
C        1.280130000      2.058620000     -0.119316000
C        2.502243000      2.642166000      0.201470000
C        2.026940000      1.429598000     -2.194903000
C        3.526767000      2.605130000     -0.745181000
C        3.287500000      1.985534000     -1.965899000
H        2.651130000      3.120737000      1.162576000
H        1.798999000      0.939422000     -3.136199000
H        4.489594000      3.053666000     -0.530595000
H        4.052389000      1.935483000     -2.730913000
C       -2.656926000      0.777808000      0.873925000
C       -3.896251000      1.385873000      0.991299000
C       -4.783560000      1.306215000     -0.082450000
C       -3.138784000      0.050141000     -1.289209000
C       -4.399722000      0.631146000     -1.237089000
H       -4.163532000      1.906688000      1.902255000
H       -5.760482000      1.769822000     -0.016505000
H       -2.771842000     -0.494643000     -2.148880000
H       -5.061800000      0.552045000     -2.089290000
N       -2.294110000      0.125730000     -0.251846000
N        1.226798000     -1.213859000      0.202352000
N        1.042209000      1.465331000     -1.297266000
Ni      -0.536101000     -0.595448000     -0.166681000
H        0.299971000     -0.604037000      2.880744000
H        1.305051000      0.843902000      2.767426000
H       -1.744016000     -0.209222000      2.513896000
H       -1.694454000      1.559931000      2.659215000
H        0.315978000      2.679191000      1.715431000
H       -0.758081000      2.458615000      0.321525000
O       -1.725178000     -3.068748000      0.263283000
C       -1.440504000     -2.946057000     -0.916560000
O       -0.869118000     -1.899057000     -1.456896000
H       -1.650943000     -3.738424000     -1.655433000

46
TPANiBH4+_singlet -2451.084617 0.373522
N        0.202986000     -0.078966000     -1.335079000
C       -1.106428000     -0.489059000     -1.921420000
C        0.458674000      1.374921000     -1.580135000
C        1.349944000     -0.898947000     -1.819079000
C       -1.912471000     -1.329153000     -0.963565000
C       -3.037150000     -2.031814000     -1.378347000
C       -3.795438000     -2.715276000     -0.433009000
C       -2.258243000     -1.969859000      1.245292000
C       -3.400945000     -2.676438000      0.901049000
H       -3.314334000     -2.036375000     -2.425627000
H       -4.676984000     -3.268511000     -0.733744000
H       -1.903331000     -1.910566000      2.263663000
H       -3.960471000     -3.191328000      1.671040000
C       -0.427741000      2.241275000     -0.714473000
C       -0.968029000      3.444987000     -1.156413000
C       -1.319148000      2.505965000      1.391471000
C       -1.712445000      4.203617000     -0.252505000
C       -1.889990000      3.729905000      1.043790000
H       -0.808712000      3.785363000     -2.173024000
H       -1.423931000      2.084450000      2.385305000
H       -2.146641000      5.147876000     -0.559251000
H       -2.459880000      4.291318000      1.773452000
C        2.504764000     -0.700908000     -0.867437000
C        3.838120000     -0.774862000     -1.237592000
C        4.817382000     -0.608759000     -0.258298000
C        3.072900000     -0.292321000      1.355920000
C        4.427569000     -0.363463000      1.053862000
H        4.104800000     -0.960134000     -2.270729000
H        5.866948000     -0.666074000     -0.520511000
H        2.706246000     -0.102812000      2.355418000
H        5.156151000     -0.226755000      1.842275000
N        2.132341000     -0.457381000      0.412048000
N       -1.525085000     -1.305649000      0.330841000
N       -0.605851000      1.780139000      0.528418000
Ni       0.217509000     -0.526045000      0.619116000
H       -0.958634000     -1.003098000     -2.875600000
H       -1.680129000      0.416429000     -2.132962000
H        1.039537000     -1.947259000     -1.796914000
H        1.622581000     -0.643572000     -2.849180000
H        0.334965000      1.599408000     -2.645050000
H        1.500479000      1.570850000     -1.318459000
H        0.365886000     -1.216494000      1.982597000
B        0.165415000     -0.352964000      2.992668000
H       -1.020041000     -0.202961000      3.116658000
H        0.667237000     -1.154797000      3.743466000
H        0.792235000      0.663268000      2.860327000

41
TPANi++_triplet -2423.568562 0.334085
N       -0.083156000     -0.253428000      1.305277000
C        1.305331000     -0.496819000      1.789371000
C       -0.621925000      1.073529000      1.724751000
C       -1.031781000     -1.370195000      1.564630000
C        2.188697000     -1.124877000      0.727092000
C        3.342963000     -1.821280000      1.059134000
C        4.176232000     -2.280017000      0.040566000
C        2.655022000     -1.349228000     -1.549939000
C        3.829482000     -2.035538000     -1.286881000
H        3.590902000     -1.996851000      2.099023000
H        5.082921000     -2.822611000      0.280713000
H        2.334525000     -1.147480000     -2.564942000
H        4.450933000     -2.375133000     -2.105315000
C       -0.119790000      2.170900000      0.809898000
C        0.027297000      3.486726000      1.225929000
C        0.511733000      2.733200000     -1.363921000
C        0.418481000      4.450626000      0.297368000
C        0.662597000      4.068760000     -1.019518000
H       -0.164562000      3.754816000      2.257828000
H        0.704247000      2.383894000     -2.371307000
H        0.535824000      5.484205000      0.600629000
H        0.970630000      4.786750000     -1.768529000
C       -2.200582000     -1.295488000      0.596669000
C       -3.459097000     -1.787037000      0.908323000
C       -4.467391000     -1.725687000     -0.053982000
C       -2.914270000     -0.678807000     -1.540222000
C       -4.191326000     -1.161891000     -1.297403000
H       -3.650100000     -2.212473000      1.886053000
H       -5.456854000     -2.107174000      0.168796000
H       -2.652552000     -0.222808000     -2.487176000
H       -4.949554000     -1.091870000     -2.066568000
N       -1.935582000     -0.747533000     -0.616506000
N        1.848460000     -0.901050000     -0.565173000
N        0.123652000      1.806348000     -0.469632000
Ni      -0.007864000     -0.175601000     -0.730989000
H        1.298009000     -1.099390000      2.701463000
H        1.739543000      0.472298000      2.048798000
H       -0.488653000     -2.306264000      1.401671000
H       -1.377944000     -1.365546000      2.602656000
H       -0.379854000      1.280488000      2.770567000
H       -1.710922000      1.030346000      1.644381000

42
NiHTPA+_triplet  -2424.459035 0.339522
N       -0.064135000     -0.199400000      1.291811000
C        1.316843000     -0.382414000      1.774680000
C       -0.643835000      1.091925000      1.708064000
C       -0.948181000     -1.342460000      1.567956000
C        2.194920000     -1.101848000      0.768853000
C        3.289853000     -1.865351000      1.160081000
C        4.113973000     -2.413884000      0.179686000
C        2.693723000     -1.431750000     -1.473595000
C        3.815525000     -2.189720000     -1.161586000
H        3.494948000     -2.023898000      2.212172000
H        4.973530000     -3.011011000      0.460462000
H        2.388568000     -1.235242000     -2.494593000
H        4.430222000     -2.599105000     -1.952802000
C       -0.146293000      2.218018000      0.825873000
C       -0.008327000      3.524373000      1.281783000
C        0.484377000      2.836829000     -1.320383000
C        0.385621000      4.513224000      0.382714000
C        0.634147000      4.165498000     -0.942210000
H       -0.207755000      3.761742000      2.319927000
H        0.663872000      2.493305000     -2.331948000
H        0.499424000      5.538655000      0.713864000
H        0.941880000      4.903926000     -1.671202000
C       -2.157100000     -1.324748000      0.648601000
C       -3.380409000     -1.872453000      1.019069000
C       -4.426916000     -1.864885000      0.098962000
C       -2.972020000     -0.774983000     -1.454187000
C       -4.221530000     -1.307138000     -1.160202000
H       -3.510513000     -2.296882000      2.007439000
H       -5.389233000     -2.286797000      0.363803000
H       -2.739832000     -0.334209000     -2.416371000
H       -5.009515000     -1.282990000     -1.901813000
N       -1.966695000     -0.779629000     -0.567390000
N        1.904152000     -0.898421000     -0.528815000
N        0.104875000      1.887206000     -0.453605000
Ni       0.005817000     -0.105018000     -0.978370000
H        1.344301000     -0.889592000      2.746647000
H        1.748296000      0.611569000      1.925359000
H       -0.375831000     -2.254796000      1.370198000
H       -1.264644000     -1.378835000      2.618909000
H       -0.451010000      1.307160000      2.766163000
H       -1.728436000      1.027556000      1.586557000
H        0.035260000     -0.047735000     -2.547395000

55
TPANiH+_PhSH_vdwcomplex_triplet -3054.915701 0.440667
N       -0.955716000     -0.208909000      1.406559000
C       -1.599070000      1.012885000      1.927330000
C       -1.729913000     -1.430121000      1.707260000
C        0.471702000     -0.331301000      1.754576000
C       -1.582158000      2.168284000      0.943265000
C       -1.639425000      3.490469000      1.373208000
C       -1.720351000      4.505986000      0.424100000
C       -1.660070000      2.829612000     -1.277025000
C       -1.739510000      4.171052000     -0.927363000
H       -1.620808000      3.719509000      2.432221000
H       -1.762479000      5.543025000      0.735507000
H       -1.635598000      2.498747000     -2.308658000
H       -1.800003000      4.929972000     -1.696645000
C       -2.865883000     -1.616814000      0.722517000
C       -4.059522000     -2.243051000      1.065475000
C       -3.555022000     -1.381296000     -1.480842000
C       -5.022850000     -2.444242000      0.079253000
C       -4.766551000     -2.009325000     -1.218123000
H       -4.229126000     -2.568176000      2.085000000
H       -3.291866000     -1.011023000     -2.464410000
H       -5.960376000     -2.930191000      0.322319000
H       -5.488896000     -2.146400000     -2.012411000
C        1.155995000     -1.337688000      0.850165000
C        2.245920000     -2.093814000      1.265848000
C        2.829531000     -2.981989000      0.367760000
C        1.221306000     -2.296526000     -1.261705000
C        2.304726000     -3.092787000     -0.917288000
H        2.633276000     -1.981840000      2.270702000
H        3.682924000     -3.577879000      0.667565000
H        0.776477000     -2.316249000     -2.249557000
H        2.729787000     -3.773874000     -1.643244000
N        0.658884000     -1.442551000     -0.395630000
N       -1.583758000      1.851955000     -0.361855000
N       -2.629420000     -1.190132000     -0.531024000
Ni      -0.902517000     -0.086471000     -0.853659000
H       -1.161698000      1.318822000      2.884594000
H       -2.649437000      0.779612000      2.125454000
H        0.932307000      0.646107000      1.585742000
H        0.619469000     -0.599019000      2.809055000
H       -2.101066000     -1.436616000      2.739054000
H       -1.059956000     -2.287381000      1.604301000
H       -0.790489000      0.013655000     -2.432570000
C        5.472521000     -0.404187000      0.336508000
C        4.878909000      0.490909000      1.225283000
C        4.924713000     -0.575597000     -0.933852000
H        5.303054000      0.641406000      2.211532000
H        5.384918000     -1.261621000     -1.635890000
C        3.741660000      1.203021000      0.852002000
C        3.793818000      0.138639000     -1.320902000
H        3.290235000      1.902601000      1.547580000
H        3.386939000      0.009668000     -2.316794000
C        3.194863000      1.028682000     -0.424964000
H        6.360432000     -0.953156000      0.626606000
S        1.762485000      2.008215000     -0.857373000
H        1.320733000      1.252691000     -1.887877000

53
TPANiPhS+_triplet -3053.772889 0.426130
N       -1.915263000      0.810254000     -1.021009000
C       -1.305213000      1.859192000     -1.860199000
C       -2.426200000     -0.315134000     -1.827184000
C       -2.904505000      1.320110000     -0.055036000
C       -0.222746000      2.612730000     -1.119461000
C        0.030941000      3.960142000     -1.349384000
C        1.084896000      4.571326000     -0.673262000
C        1.515826000      2.481378000      0.408708000
C        1.839885000      3.819468000      0.221509000
H       -0.585161000      4.518643000     -2.043815000
H        1.304578000      5.619804000     -0.836466000
H        2.054516000      1.853253000      1.105559000
H        2.661209000      4.256138000      0.774719000
C       -1.318440000     -1.284254000     -2.181035000
C       -1.378378000     -2.099856000     -3.305321000
C        0.653663000     -2.291930000     -1.482355000
C       -0.376935000     -3.047173000     -3.505146000
C        0.651756000     -3.151303000     -2.573519000
H       -2.198584000     -1.998339000     -4.005851000
H        1.428295000     -2.322797000     -0.727747000
H       -0.402469000     -3.694653000     -4.373611000
H        1.444713000     -3.879293000     -2.685212000
C       -3.146669000      0.302605000      1.044961000
C       -4.366786000      0.199993000      1.703311000
C       -4.500834000     -0.730762000      2.731742000
C       -2.230954000     -1.382121000      2.352559000
C       -3.415567000     -1.536827000      3.062541000
H       -5.195031000      0.836806000      1.416467000
H       -5.441090000     -0.827453000      3.261532000
H       -1.350814000     -1.978067000      2.564252000
H       -3.479704000     -2.274043000      3.852337000
N       -2.100223000     -0.481846000      1.367109000
N        0.512701000      1.886797000     -0.257024000
N       -0.305985000     -1.370281000     -1.298289000
Ni      -0.296100000     -0.034681000      0.281030000
H       -2.059529000      2.548421000     -2.258912000
H       -0.840233000      1.359529000     -2.715346000
H       -2.487867000      2.228488000      0.391635000
H       -3.849439000      1.596568000     -0.540242000
H       -2.947312000      0.033293000     -2.726642000
H       -3.158148000     -0.858638000     -1.224060000
C        5.493261000     -0.740106000      0.374243000
C        4.472595000     -0.365388000     -0.496341000
C        5.170606000     -1.125696000      1.676616000
H        4.706904000     -0.062432000     -1.511209000
H        5.955098000     -1.419833000      2.364810000
C        3.144092000     -0.376613000     -0.073192000
C        3.847288000     -1.137940000      2.105409000
H        2.364641000     -0.072599000     -0.761223000
H        3.608544000     -1.438973000      3.118781000
C        2.809801000     -0.762354000      1.235252000
H        6.525332000     -0.733199000      0.044742000
S        1.135341000     -0.806936000      1.851167000

47
TPANiH+_HCOOH_vdwcomplex_triplet -2614.290300 0.374227
N        0.163084000     -0.003763000      1.556739000
C       -0.935111000      0.814166000      2.112821000
C       -0.059745000     -1.463658000      1.696418000
C        1.502584000      0.403290000      2.035596000
C       -2.123610000      0.873339000      1.174092000
C       -3.435792000      0.945401000      1.629691000
C       -4.463924000      1.089905000      0.700157000
C       -2.814625000      1.057375000     -1.030037000
C       -4.150064000      1.151438000     -0.654589000
H       -3.647562000      0.893793000      2.690977000
H       -5.494270000      1.150788000      1.030136000
H       -2.503621000      1.085269000     -2.067995000
H       -4.919384000      1.264715000     -1.407523000
C       -0.619926000     -2.130405000      0.453511000
C       -1.258124000     -3.366789000      0.521579000
C       -0.809064000     -2.096904000     -1.855377000
C       -1.669727000     -3.977956000     -0.658809000
C       -1.436285000     -3.335388000     -1.872956000
H       -1.426189000     -3.840874000      1.481470000
H       -0.616391000     -1.530665000     -2.758880000
H       -2.167823000     -4.939907000     -0.631342000
H       -1.740185000     -3.777415000     -2.813068000
C        2.571815000     -0.011806000      1.043909000
C        3.858717000     -0.368000000      1.433303000
C        4.800831000     -0.667416000      0.451139000
C        3.117215000     -0.257758000     -1.196150000
C        4.426273000     -0.610315000     -0.888362000
H        4.118003000     -0.406985000      2.484565000
H        5.810744000     -0.944742000      0.729261000
H        2.760057000     -0.198254000     -2.217652000
H        5.128176000     -0.836345000     -1.680705000
N        2.214823000      0.034502000     -0.252083000
N       -1.828431000      0.924066000     -0.136192000
N       -0.410201000     -1.512149000     -0.716927000
Ni       0.189115000      0.488154000     -0.583151000
H       -0.557137000      1.833873000      2.213746000
H       -1.242222000      0.467216000      3.106574000
H        1.510991000      1.493264000      2.090768000
H        1.723738000      0.009086000      3.034604000
H       -0.701870000     -1.676599000      2.557699000
H        0.904412000     -1.936852000      1.903589000
H        0.212458000      0.824869000     -2.191308000
H        0.504374000      2.163493000     -2.260689000
O        0.724274000      3.170176000     -2.137884000
O        0.666945000      2.572619000      0.028108000
C        0.815194000      3.407867000     -0.865105000
H        1.044012000      4.454704000     -0.633546000

45
TPANiOOCH+_triplet -2613.143230 0.356709
N        0.167003000      0.208446000      1.614539000
C       -0.997462000      0.955598000      2.143745000
C        0.072504000     -1.261224000      1.825068000
C        1.473689000      0.757571000      2.051449000
C       -2.178300000      0.909377000      1.193029000
C       -3.497597000      0.951478000      1.629752000
C       -4.516401000      1.015112000      0.680721000
C       -2.844337000      0.970655000     -1.028149000
C       -4.186747000      1.030975000     -0.671802000
H       -3.722798000      0.942820000      2.689457000
H       -5.552797000      1.052168000      0.994734000
H       -2.516666000      0.972561000     -2.061457000
H       -4.949849000      1.085337000     -1.437435000
C       -0.415188000     -2.032325000      0.610538000
C       -0.913449000     -3.327854000      0.721733000
C       -0.626919000     -2.089589000     -1.700865000
C       -1.265420000     -4.014498000     -0.436758000
C       -1.116238000     -3.388282000     -1.672921000
H       -1.021081000     -3.789426000      1.696198000
H       -0.503418000     -1.534081000     -2.623688000
H       -1.654458000     -5.023947000     -0.375397000
H       -1.380175000     -3.889718000     -2.595006000
C        2.570629000      0.357865000      1.083320000
C        3.887377000      0.150140000      1.477205000
C        4.843064000     -0.129256000      0.501637000
C        3.114261000      0.008137000     -1.145128000
C        4.453125000     -0.198818000     -0.832878000
H        4.160403000      0.212765000      2.523742000
H        5.877243000     -0.290886000      0.781641000
H        2.744524000     -0.029061000     -2.163280000
H        5.167083000     -0.409825000     -1.618492000
N        2.199628000      0.276592000     -0.206297000
N       -1.869381000      0.910478000     -0.114011000
N       -0.283482000     -1.435084000     -0.582033000
Ni       0.157032000      0.573527000     -0.491408000
H       -0.698745000      2.003240000      2.231788000
H       -1.284637000      0.607906000      3.142331000
H        1.392556000      1.847087000      2.023102000
H        1.725550000      0.461921000      3.076313000
H       -0.559916000     -1.485369000      2.689734000
H        1.071998000     -1.635419000      2.063738000
O        0.508347000      2.665641000     -0.792825000
C        0.417404000      2.427095000     -2.024438000
O        0.196472000      1.249761000     -2.450269000
H        0.529393000      3.243989000     -2.750780000

46
TPANiBH4+_triplet -2451.118963 0.372624
N        0.237445000      0.724932000      1.323879000
C       -0.926139000      1.567546000      1.682897000
C        0.165732000     -0.641508000      1.908249000
C        1.542840000      1.366932000      1.608464000
C       -2.122150000      1.291920000      0.793430000
C       -3.432053000      1.445781000      1.233230000
C       -4.469621000      1.293176000      0.315270000
C       -2.830771000      0.842430000     -1.367094000
C       -4.165716000      0.994513000     -1.009830000
H       -3.635440000      1.690117000      2.268972000
H       -5.499466000      1.410801000      0.630954000
H       -2.527244000      0.616602000     -2.382131000
H       -4.942432000      0.880768000     -1.754939000
C       -0.410792000     -1.679182000      0.968298000
C       -0.963838000     -2.866678000      1.439567000
C       -0.703832000     -2.348853000     -1.230832000
C       -1.387252000     -3.822891000      0.521230000
C       -1.250405000     -3.563685000     -0.840806000
H       -1.057675000     -3.038627000      2.505210000
H       -0.589744000     -2.080841000     -2.274632000
H       -1.820431000     -4.755236000      0.863436000
H       -1.566717000     -4.280963000     -1.586984000
C        2.636258000      0.735662000      0.769339000
C        3.958827000      0.662960000      1.190742000
C        4.913992000      0.149438000      0.315154000
C        3.172810000     -0.181993000     -1.290778000
C        4.516881000     -0.276958000     -0.948810000
H        4.236472000      1.008789000      2.179225000
H        5.952819000      0.086059000      0.616500000
H        2.804728000     -0.484047000     -2.263491000
H        5.229745000     -0.673467000     -1.660114000
N        2.256091000      0.305554000     -0.446363000
N       -1.837245000      0.981091000     -0.481619000
N       -0.292284000     -1.430534000     -0.344085000
Ni       0.196685000      0.531038000     -0.830233000
H       -0.638527000      2.609782000      1.520766000
H       -1.191726000      1.462895000      2.740732000
H        1.462004000      2.417708000      1.318252000
H        1.795728000      1.333676000      2.674579000
H       -0.390188000     -0.629335000      2.851047000
H        1.184172000     -0.959511000      2.147744000
H        0.492100000      2.134409000     -1.495338000
B        0.411496000      1.646711000     -2.678094000
H       -0.543766000      2.124492000     -3.218784000
H        1.478564000      1.763079000     -3.207246000
H        0.185698000      0.381282000     -2.545753000

51
TMCFe++_singlet -2034.753507 0.473864
Fe      -0.000006000     -0.000007000      0.101491000
C       -3.286009000      0.075850000     -0.738047000
C       -2.393944000      1.249035000     -1.123533000
N       -1.302218000      1.577642000     -0.142061000
H       -4.077186000      0.019654000     -1.491497000
N       -1.476762000     -1.435367000      0.263256000
C       -2.585888000     -1.278341000     -0.739584000
H       -1.905275000      1.025860000     -2.077442000
H       -3.000229000      2.147979000     -1.279026000
H       -3.321827000     -2.070265000     -0.564354000
H       -2.145347000     -1.457083000     -1.725176000
H       -3.809319000      0.255102000      0.202725000
C        3.286093000     -0.075734000     -0.737692000
C        2.394071000     -1.248859000     -1.123462000
N        1.302234000     -1.577618000     -0.142164000
H        4.077354000     -0.019420000     -1.491046000
N        1.476733000      1.435325000      0.263645000
C        2.585973000      1.278457000     -0.739094000
H        1.905510000     -1.025534000     -2.077390000
H        3.000372000     -2.147778000     -1.279027000
H        3.321892000      2.070353000     -0.563656000
H        2.145543000      1.457355000     -1.724708000
H        3.809298000     -0.255134000      0.203110000
C        0.414409000     -2.604506000     -0.782912000
H        0.153893000     -2.240226000     -1.780910000
H        0.946605000     -3.552442000     -0.913071000
C       -0.834478000     -2.784362000      0.047620000
H       -1.531925000     -3.467709000     -0.441279000
H       -0.597555000     -3.219967000      1.016759000
C       -0.414322000      2.604630000     -0.782549000
H       -0.153695000      2.240508000     -1.780576000
H       -0.946503000      3.552587000     -0.912617000
C        0.834474000      2.784355000      0.048149000
H        1.531976000      3.467777000     -0.440567000
H        0.597445000      3.219809000      1.017330000
C       -1.891430000      2.142751000      1.107885000
H       -2.665861000      1.486638000      1.490613000
H       -1.126822000      2.245957000      1.875947000
H       -2.337106000      3.122976000      0.914261000
C        2.013290000      1.390376000      1.655302000
H        1.186277000      1.461325000      2.365975000
H        2.542829000      0.461014000      1.833852000
H        2.698375000      2.223463000      1.838591000
C        1.891306000     -2.142924000      1.107760000
H        1.126614000     -2.246241000      1.875724000
H        2.336995000     -3.123123000      0.914034000
H        2.665701000     -1.486876000      1.490671000
C       -2.013480000     -1.390640000      1.654859000
H       -2.698576000     -2.223764000      1.837939000
H       -1.186548000     -1.461692000      2.365615000
H       -2.543050000     -0.461313000      1.833494000

52
TMCFeH+_singlet -2035.671332 0.480310
Fe      -0.000003000      0.000002000      0.246282000
C        3.163636000     -0.307330000     -0.944742000
C        2.161952000     -1.425135000     -1.219805000
N        1.175088000     -1.702189000     -0.133502000
H        3.866753000     -0.303096000     -1.783467000
N        1.645286000      1.321061000      0.288703000
C        2.559192000      1.094536000     -0.867523000
H        1.583554000     -1.156000000     -2.109925000
H        2.701394000     -2.351686000     -1.459730000
H        3.369994000      1.835553000     -0.838539000
H        1.987348000      1.281114000     -1.781632000
H        3.770759000     -0.524540000     -0.064599000
C       -3.163636000      0.307327000     -0.944741000
C       -2.161956000      1.425138000     -1.219804000
N       -1.175090000      1.702190000     -0.133503000
H       -3.866753000      0.303091000     -1.783465000
N       -1.645283000     -1.321064000      0.288704000
C       -2.559186000     -1.094537000     -0.867525000
H       -1.583560000      1.156008000     -2.109927000
H       -2.701403000      2.351687000     -1.459723000
H       -3.369986000     -1.835556000     -0.838545000
H       -1.987339000     -1.281112000     -1.781633000
H       -3.770759000      0.524533000     -0.064597000
C       -0.182738000      2.679083000     -0.669316000
H        0.072758000      2.369522000     -1.684957000
H       -0.616340000      3.684870000     -0.739422000
C        1.060599000      2.692265000      0.192686000
H        1.794404000      3.405956000     -0.201047000
H        0.810642000      3.017313000      1.201327000
C        0.182739000     -2.679086000     -0.669314000
H       -0.072756000     -2.369528000     -1.684955000
H        0.616345000     -3.684871000     -0.739417000
C       -1.060597000     -2.692268000      0.192687000
H       -1.794402000     -3.405959000     -0.201047000
H       -0.810642000     -3.017318000      1.201328000
C        1.851118000     -2.287100000      1.048681000
H        1.126427000     -2.443325000      1.842995000
H        2.339104000     -3.237067000      0.793581000
H        2.597722000     -1.599460000      1.430508000
C        2.416172000      1.264942000      1.557841000
H        1.731069000      1.410004000      2.388608000
H        2.878870000      0.292581000      1.683065000
H        3.198786000      2.034532000      1.571197000
C       -1.851117000      2.287103000      1.048682000
H       -2.339080000      3.237084000      0.793588000
H       -2.597741000      1.599476000      1.430493000
H       -1.126429000      2.443301000      1.843003000
C       -2.416170000     -1.264943000      1.557840000
H       -3.198793000     -2.034525000      1.571192000
H       -1.731071000     -1.410017000      2.388608000
H       -2.878857000     -0.292578000      1.683069000
H       -0.000003000      0.000008000      1.754042000

56
TMCFeBH4_singlet -2062.304093 0.515883
Fe       0.000000000     -0.000002000      0.613456000
C        2.819981000     -0.878218000     -1.365348000
C        1.549337000     -1.678519000     -1.625947000
N        0.713038000     -1.849518000     -0.412032000
H        3.404883000     -0.888061000     -2.290355000
N        1.933605000      0.917544000      0.286856000
C        2.563008000      0.586636000     -1.037462000
H        0.940754000     -1.163008000     -2.375120000
H        1.810228000     -2.664548000     -2.035216000
H        3.507069000      1.142517000     -1.102396000
H        1.914568000      0.972648000     -1.821334000
H        3.452749000     -1.361890000     -0.619955000
C       -2.819976000      0.878208000     -1.365357000
C       -1.549330000      1.678503000     -1.625964000
N       -0.713035000      1.849514000     -0.412048000
H       -3.404879000      0.888044000     -2.290364000
N       -1.933606000     -0.917548000      0.286862000
C       -2.563009000     -0.586644000     -1.037458000
H       -0.940746000      1.162982000     -2.375130000
H       -1.810219000      2.664528000     -2.035245000
H       -3.507073000     -1.142522000     -1.102388000
H       -1.914572000     -0.972665000     -1.821327000
H       -3.452743000      1.361888000     -0.619968000
C        0.486893000      2.667911000     -0.733927000
H        0.793401000      2.451407000     -1.755834000
H        0.243434000      3.736449000     -0.708755000
C        1.603631000      2.374133000      0.254204000
H        2.493018000      2.962965000     -0.006269000
H        1.306397000      2.658350000      1.263708000
C       -0.486889000     -2.667917000     -0.733913000
H       -0.793394000     -2.451416000     -1.755822000
H       -0.243430000     -3.736455000     -0.708736000
C       -1.603631000     -2.374137000      0.254214000
H       -2.493017000     -2.962971000     -0.006261000
H       -1.306399000     -2.658351000      1.263719000
C        1.497210000     -2.622575000      0.598957000
H        2.261902000     -2.005035000      1.054911000
H        0.840712000     -2.963767000      1.394445000
H        1.964940000     -3.493433000      0.124481000
C       -2.946330000     -0.715033000      1.356193000
H       -2.518773000     -0.992139000      2.314668000
H       -3.237091000      0.330934000      1.408106000
H       -3.840576000     -1.318041000      1.158681000
C       -1.497214000      2.622577000      0.598931000
H       -0.840718000      2.963788000      1.394414000
H       -1.964951000      3.493425000      0.124443000
H       -2.261900000      2.005037000      1.054895000
C        2.946328000      0.715029000      1.356188000
H        3.840573000      1.318039000      1.158678000
H        2.518768000      0.992135000      2.314663000
H        3.237090000     -0.330937000      1.408101000
H        0.398326000     -0.927719000      1.953257000
B       -0.000007000      0.000054000      2.746852000
H        0.921042000      0.398027000      3.397333000
H       -0.921077000     -0.397883000      3.397325000
H       -0.398307000      0.927800000      1.953205000

51
TMCFe++_triplet -2034.805435 0.473782
Fe      -0.000008000     -0.000011000      0.148962000
C       -3.242220000      0.171971000     -0.818625000
C       -2.300014000      1.314379000     -1.177365000
N       -1.241694000      1.620284000     -0.151595000
H       -3.998394000      0.127884000     -1.607954000
N       -1.532655000     -1.384218000      0.292316000
C       -2.583523000     -1.202181000     -0.771069000
H       -1.778001000      1.070819000     -2.107374000
H       -2.872821000      2.230033000     -1.359563000
H       -3.351025000     -1.968887000     -0.622232000
H       -2.101756000     -1.406065000     -1.731173000
H       -3.803079000      0.379403000      0.094107000
C        3.242316000     -0.171846000     -0.818275000
C        2.300152000     -1.314201000     -1.177297000
N        1.241711000     -1.620259000     -0.151698000
H        3.998580000     -0.127637000     -1.607511000
N        1.532620000      1.384172000      0.292710000
C        2.583610000      1.202297000     -0.770584000
H        1.778249000     -1.070502000     -2.107331000
H        2.872981000     -2.229828000     -1.359565000
H        3.351094000      1.968983000     -0.621544000
H        2.101952000      1.406327000     -1.730712000
H        3.803069000     -0.379416000      0.094490000
C        0.312283000     -2.639135000     -0.744523000
H        0.046176000     -2.298407000     -1.747359000
H        0.814793000     -3.606192000     -0.848212000
C       -0.922055000     -2.752774000      0.117627000
H       -1.647732000     -3.439454000     -0.324312000
H       -0.673789000     -3.147843000      1.101043000
C       -0.312196000      2.639250000     -0.744154000
H       -0.045972000      2.298676000     -1.747012000
H       -0.814693000      3.606323000     -0.847754000
C        0.922041000      2.752756000      0.118158000
H        1.647770000      3.439504000     -0.323590000
H        0.673659000      3.147673000      1.101606000
C       -1.869240000      2.185660000      1.081600000
H       -2.647894000      1.526252000      1.448112000
H       -1.125765000      2.299189000      1.867990000
H       -2.317190000      3.160282000      0.866494000
C        2.148107000      1.327487000      1.653305000
H        1.366767000      1.427353000      2.408070000
H        2.659880000      0.384153000      1.807552000
H        2.869553000      2.139733000      1.781660000
C        1.869109000     -2.185823000      1.081486000
H        1.125542000     -2.299463000      1.867773000
H        2.317076000     -3.160417000      0.866288000
H        2.647726000     -1.526477000      1.448185000
C       -2.148296000     -1.327741000      1.652851000
H       -2.869744000     -2.140016000      1.781005000
H       -1.367039000     -1.427708000      2.407690000
H       -2.660100000     -0.384437000      1.807180000

52
TMCFeH+_triplet -2035.679027 0.478388
Fe      -0.000001000      0.000000000      0.478244000
C        3.091236000     -0.368553000     -1.046656000
C        2.096300000     -1.489010000     -1.341431000
N        1.130730000     -1.745505000     -0.244988000
H        3.766210000     -0.311193000     -1.906315000
N        1.666554000      1.274526000      0.348513000
C        2.474537000      1.020668000     -0.889083000
H        1.513728000     -1.219209000     -2.227669000
H        2.642141000     -2.412894000     -1.580926000
H        3.276311000      1.769467000     -0.931867000
H        1.823463000      1.201044000     -1.747273000
H        3.731918000     -0.616801000     -0.199216000
C       -3.091235000      0.368552000     -1.046656000
C       -2.096300000      1.489010000     -1.341432000
N       -1.130730000      1.745506000     -0.244988000
H       -3.766209000      0.311193000     -1.906315000
N       -1.666553000     -1.274526000      0.348513000
C       -2.474537000     -1.020669000     -0.889083000
H       -1.513727000      1.219208000     -2.227669000
H       -2.642140000      2.412894000     -1.580927000
H       -3.276311000     -1.769467000     -0.931868000
H       -1.823463000     -1.201044000     -1.747273000
H       -3.731918000      0.616801000     -0.199216000
C       -0.091988000      2.706022000     -0.690238000
H        0.202228000      2.438302000     -1.706000000
H       -0.488456000      3.729204000     -0.732336000
C        1.103874000      2.656281000      0.246257000
H        1.874771000      3.361452000     -0.088634000
H        0.807098000      2.958539000      1.249370000
C        0.091988000     -2.706022000     -0.690238000
H       -0.202227000     -2.438301000     -1.706001000
H        0.488457000     -3.729203000     -0.732337000
C       -1.103873000     -2.656281000      0.246256000
H       -1.874770000     -3.361452000     -0.088634000
H       -0.807097000     -2.958540000      1.249369000
C        1.829141000     -2.301790000      0.941155000
H        1.135380000     -2.395276000      1.772959000
H        2.269692000     -3.279434000      0.707725000
H        2.615930000     -1.629923000      1.265205000
C        2.547911000      1.245645000      1.545288000
H        1.940904000      1.434649000      2.426613000
H        2.996466000      0.264457000      1.662569000
H        3.345809000      1.994269000      1.459699000
C       -1.829142000      2.301791000      0.941155000
H       -2.269696000      3.279433000      0.707722000
H       -2.615928000      1.629922000      1.265206000
H       -1.135381000      2.395281000      1.772958000
C       -2.547911000     -1.245646000      1.545288000
H       -3.345810000     -1.994269000      1.459697000
H       -1.940905000     -1.434651000      2.426613000
H       -2.996465000     -0.264457000      1.662570000
H       -0.000002000      0.000001000      2.085005000

56
TMCFeBH4+_triplet -2062.329010 0.513488
Fe       0.000000000      0.000000000      0.449284000
C       -2.960001000      0.436163000     -1.320982000
C       -1.880881000      1.489694000     -1.542108000
N       -1.054782000      1.781467000     -0.339774000
H       -3.552248000      0.387914000     -2.239857000
N       -1.730731000     -1.206340000      0.231914000
C       -2.418632000     -0.969868000     -1.078729000
H       -1.200395000      1.140924000     -2.325462000
H       -2.339646000      2.420800000     -1.901365000
H       -3.238338000     -1.693844000     -1.167276000
H       -1.707634000     -1.192698000     -1.875975000
H       -3.660566000      0.739858000     -0.542047000
C        2.960001000     -0.436163000     -1.320982000
C        1.880881000     -1.489694000     -1.542109000
N        1.054782000     -1.781467000     -0.339774000
H        3.552248000     -0.387914000     -2.239857000
N        1.730731000      1.206340000      0.231914000
C        2.418632000      0.969868000     -1.078729000
H        1.200395000     -1.140924000     -2.325462000
H        2.339646000     -2.420800000     -1.901365000
H        3.238338000      1.693843000     -1.167276000
H        1.707634000      1.192698000     -1.875975000
H        3.660566000     -0.739858000     -0.542047000
C       -0.015416000     -2.753710000     -0.702684000
H       -0.311817000     -2.572658000     -1.735464000
H        0.365746000     -3.780335000     -0.664043000
C       -1.197507000     -2.604607000      0.235737000
H       -1.988249000     -3.313571000     -0.038869000
H       -0.897699000     -2.823360000      1.259990000
C        0.015416000      2.753710000     -0.702684000
H        0.311817000      2.572658000     -1.735464000
H       -0.365746000      3.780335000     -0.664043000
C        1.197507000      2.604607000      0.235737000
H        1.988249000      3.313571000     -0.038869000
H        0.897699000      2.823360000      1.259990000
C       -1.902321000      2.407228000      0.713897000
H       -2.573333000      1.678020000      1.153159000
H       -1.274729000      2.782551000      1.517054000
H       -2.483136000      3.233446000      0.287599000
C        2.733779000      1.129244000      1.329647000
H        2.238707000      1.323388000      2.275472000
H        3.165823000      0.135297000      1.382507000
H        3.536568000      1.855968000      1.159856000
C        1.902321000     -2.407228000      0.713897000
H        1.274729000     -2.782551000      1.517054000
H        2.483136000     -3.233446000      0.287599000
H        2.573333000     -1.678020000      1.153159000
C       -2.733779000     -1.129244000      1.329647000
H       -3.536568000     -1.855968000      1.159856000
H       -2.238707000     -1.323388000      2.275472000
H       -3.165823000     -0.135297000      1.382507000
H       -0.324263000      0.942669000      2.071373000
B        0.000000000      0.000000000      2.811169000
H       -0.956407000     -0.320714000      3.461083000
H        0.956407000      0.320714000      3.461083000
H        0.324263000     -0.942669000      2.071373000

51
TMCFe++_quintet -2034.790057 0.471934
Fe       0.000000000     -0.000021000      0.363233000
C       -3.049666000      0.928190000     -0.898086000
C       -1.873895000      1.834350000     -1.263622000
N       -0.787494000      1.893162000     -0.234316000
H       -3.783517000      1.041564000     -1.701810000
N       -1.928524000     -1.043081000      0.363195000
C       -2.739329000     -0.567270000     -0.818436000
H       -1.415601000      1.475448000     -2.189987000
H       -2.235448000      2.851284000     -1.455772000
H       -3.680607000     -1.128754000     -0.818309000
H       -2.197615000     -0.859786000     -1.721788000
H       -3.566388000      1.278418000     -0.003107000
C        3.049775000     -0.928086000     -0.897733000
C        1.874061000     -1.834203000     -1.263569000
N        0.787501000     -1.893150000     -0.234439000
H        3.783750000     -1.041358000     -1.701358000
N        1.928479000      1.043044000      0.363649000
C        2.739426000      0.567365000     -0.817944000
H        1.415911000     -1.475183000     -2.189958000
H        2.235648000     -2.851111000     -1.455794000
H        3.680700000      1.128853000     -0.817639000
H        2.197819000      0.859984000     -1.721326000
H        3.566357000     -1.278429000     -0.002719000
C       -0.381679000     -2.661695000     -0.760264000
H       -0.591395000     -2.292949000     -1.766112000
H       -0.134715000     -3.724958000     -0.853186000
C       -1.598731000     -2.492107000      0.143002000
H       -2.456639000     -3.014858000     -0.291578000
H       -1.418911000     -2.947487000      1.116280000
C        0.381772000      2.661763000     -0.759871000
H        0.591649000      2.293128000     -1.765726000
H        0.134822000      3.725036000     -0.852717000
C        1.598687000      2.492089000      0.143569000
H        2.456653000      3.014904000     -0.290818000
H        1.418706000      2.947353000      1.116871000
C       -1.290557000      2.534433000      1.015908000
H       -2.158777000      2.001449000      1.390877000
H       -0.524419000      2.518468000      1.791792000
H       -1.572221000      3.576129000      0.830210000
C        2.725421000      0.922392000      1.618452000
H        2.123434000      1.250747000      2.467241000
H        3.022344000     -0.110077000      1.784606000
H        3.628400000      1.539650000      1.568857000
C        1.290381000     -2.534560000      1.015788000
H        0.524098000     -2.518762000      1.791530000
H        1.572162000     -3.576207000      0.829994000
H        2.158492000     -2.001562000      1.390993000
C       -2.725599000     -0.922547000      1.617923000
H       -3.628584000     -1.539784000      1.568169000
H       -2.123709000     -1.251004000      2.466743000
H       -3.022520000      0.109909000      1.784156000

52
TMCFeH+_quintet -2035.699722 0.476946
Fe       0.000000000      0.000000000      0.705958000
C        2.932634000     -1.111562000     -1.038613000
C        1.631178000     -1.849882000     -1.350624000
N        0.634774000     -1.924859000     -0.244664000
H        3.605940000     -1.305896000     -1.879479000
N        2.090555000      0.900646000      0.283236000
C        2.814420000      0.407615000     -0.917668000
H        1.137795000     -1.352107000     -2.191348000
H        1.870107000     -2.871551000     -1.679286000
H        3.820599000      0.851525000     -0.935142000
H        2.292691000      0.779322000     -1.802816000
H        3.434080000     -1.541763000     -0.170100000
C       -2.932634000      1.111562000     -1.038613000
C       -1.631178000      1.849882000     -1.350624000
N       -0.634774000      1.924858000     -0.244664000
H       -3.605940000      1.305896000     -1.879479000
N       -2.090555000     -0.900645000      0.283236000
C       -2.814421000     -0.407615000     -0.917668000
H       -1.137795000      1.352108000     -2.191348000
H       -1.870107000      2.871551000     -1.679285000
H       -3.820599000     -0.851525000     -0.935142000
H       -2.292691000     -0.779322000     -1.802816000
H       -3.434080000      1.541763000     -0.170100000
C        0.591188000      2.592562000     -0.761859000
H        0.783757000      2.199721000     -1.761600000
H        0.425226000      3.672226000     -0.872426000
C        1.796884000      2.348091000      0.135255000
H        2.666672000      2.888174000     -0.263439000
H        1.608308000      2.748162000      1.131810000
C       -0.591188000     -2.592562000     -0.761859000
H       -0.783758000     -2.199720000     -1.761600000
H       -0.425227000     -3.672226000     -0.872426000
C       -1.796884000     -2.348091000      0.135255000
H       -2.666672000     -2.888174000     -0.263439000
H       -1.608308000     -2.748162000      1.131810000
C        1.181745000     -2.702553000      0.895410000
H        0.431316000     -2.792446000      1.677914000
H        1.495822000     -3.703874000      0.573616000
H        2.029358000     -2.182393000      1.332564000
C        2.912001000      0.702768000      1.499874000
H        2.327198000      0.983957000      2.374518000
H        3.180354000     -0.345663000      1.609150000
H        3.834177000      1.297096000      1.456619000
C       -1.181745000      2.702552000      0.895411000
H       -1.495822000      3.703874000      0.573617000
H       -2.029359000      2.182393000      1.332564000
H       -0.431316000      2.792445000      1.677915000
C       -2.912001000     -0.702768000      1.499874000
H       -3.834177000     -1.297096000      1.456619000
H       -2.327198000     -0.983957000      2.374518000
H       -3.180355000      0.345663000      1.609150000
H        0.000000000     -0.000001000      2.362670000

56
TMCFeBH4+_quintet -2062.353800 0.511877
Fe      -0.000002000      0.000000000      0.627847000
C       -2.882069000      1.045401000     -1.279830000
C       -1.574801000      1.791926000     -1.533139000
N       -0.660414000      1.922320000     -0.361775000
H       -3.504603000      1.197878000     -2.166973000
N       -2.081220000     -0.897958000      0.163055000
C       -2.733859000     -0.464072000     -1.103146000
H       -1.017998000      1.270925000     -2.318573000
H       -1.801808000      2.797548000     -1.913959000
H       -3.722223000     -0.939844000     -1.171911000
H       -2.143745000     -0.843423000     -1.939732000
H       -3.442528000      1.493251000     -0.457690000
C        2.882072000     -1.045404000     -1.279828000
C        1.574804000     -1.791929000     -1.533137000
N        0.660415000     -1.922319000     -0.361773000
H        3.504605000     -1.197881000     -2.166971000
N        2.081221000      0.897955000      0.163055000
C        2.733861000      0.464069000     -1.103144000
H        1.018001000     -1.270928000     -2.318573000
H        1.801810000     -2.797552000     -1.913953000
H        3.722225000      0.939841000     -1.171908000
H        2.143749000      0.843421000     -1.939731000
H        3.442531000     -1.493253000     -0.457688000
C       -0.571531000     -2.632377000     -0.812309000
H       -0.787979000     -2.312994000     -1.832097000
H       -0.393033000     -3.713658000     -0.856371000
C       -1.762100000     -2.348762000      0.091788000
H       -2.631288000     -2.920950000     -0.260489000
H       -1.548883000     -2.682405000      1.107736000
C        0.571533000      2.632375000     -0.812311000
H        0.787982000      2.312991000     -1.832099000
H        0.393038000      3.713657000     -0.856375000
C        1.762101000      2.348760000      0.091787000
H        2.631290000      2.920947000     -0.260488000
H        1.548883000      2.682403000      1.107735000
C       -1.315204000      2.721083000      0.709166000
H       -2.097677000      2.141748000      1.191796000
H       -0.588994000      2.974389000      1.477079000
H       -1.742762000      3.643160000      0.297158000
C        3.014343000      0.685513000      1.298852000
H        2.530622000      0.978824000      2.226812000
H        3.277802000     -0.366323000      1.381935000
H        3.934604000      1.266709000      1.159056000
C        1.315203000     -2.721078000      0.709171000
H        0.588993000     -2.974381000      1.477085000
H        1.742762000     -3.643157000      0.297167000
H        2.097677000     -2.141742000      1.191800000
C       -3.014345000     -0.685515000      1.298850000
H       -3.934606000     -1.266709000      1.159052000
H       -2.530626000     -0.978827000      2.226811000
H       -3.277802000      0.366321000      1.381934000
H        0.201719000      0.995522000      2.199155000
B       -0.000004000      0.000006000      2.928154000
H       -0.998684000      0.207066000      3.557381000
H        0.998674000     -0.207050000      3.557387000
H       -0.201724000     -0.995513000      2.199159000

51
TMCCo++_doublet -2153.861440 0.474694
Co      -0.000006000     -0.000007000      0.096879000
C       -3.281572000      0.115008000     -0.750891000
C       -2.373368000      1.275772000     -1.128104000
N       -1.270360000      1.569917000     -0.148326000
H       -4.065428000      0.063827000     -1.512261000
N       -1.485439000     -1.397741000      0.269137000
C       -2.587017000     -1.239527000     -0.744038000
H       -1.894703000      1.059359000     -2.087266000
H       -2.963692000      2.188887000     -1.259968000
H       -3.325769000     -2.027615000     -0.564744000
H       -2.142060000     -1.425805000     -1.725463000
H       -3.811958000      0.298688000      0.185013000
C        3.281659000     -0.114891000     -0.750536000
C        2.373497000     -1.275596000     -1.128032000
N        1.270377000     -1.569892000     -0.148426000
H        4.065601000     -0.063591000     -1.511809000
N        1.485408000      1.397698000      0.269524000
C        2.587103000      1.239642000     -0.743549000
H        1.894942000     -1.059034000     -2.087215000
H        2.963836000     -2.188692000     -1.259969000
H        3.325834000      2.027702000     -0.564047000
H        2.142259000      1.426075000     -1.724996000
H        3.811939000     -0.298717000      0.185400000
C        0.375440000     -2.594738000     -0.782779000
H        0.112062000     -2.233365000     -1.779837000
H        0.905239000     -3.544625000     -0.906477000
C       -0.863002000     -2.757700000      0.060811000
H       -1.576218000     -3.434834000     -0.413266000
H       -0.621142000     -3.186048000      1.031727000
C       -0.375351000      2.594863000     -0.782417000
H       -0.111861000      2.233646000     -1.779501000
H       -0.905135000      3.544770000     -0.906023000
C        0.862997000      2.757691000      0.061340000
H        1.576267000      3.434898000     -0.412551000
H        0.621027000      3.185888000      1.032295000
C       -1.845122000      2.131060000      1.112847000
H       -2.654325000      1.504531000      1.471003000
H       -1.085851000      2.180294000      1.890638000
H       -2.242999000      3.134328000      0.934965000
C        2.038411000      1.351869000      1.656728000
H        1.222432000      1.439261000      2.375664000
H        2.556517000      0.416821000      1.835327000
H        2.739094000      2.176277000      1.818048000
C        1.844994000     -2.131233000      1.112725000
H        1.085638000     -2.180578000      1.890425000
H        2.242881000     -3.134477000      0.934734000
H        2.654165000     -1.504767000      1.471065000
C       -2.038603000     -1.352133000      1.656284000
H       -2.739294000     -2.176574000      1.817396000
H       -1.222706000     -1.439625000      2.375301000
H       -2.556742000     -0.417119000      1.834968000

52
TMCCoH+_doublet -2154.737866 0.478420
Co       0.000044000     -0.000025000      0.405775000
C        3.101662000      0.308418000     -1.037963000
C        2.433798000     -1.038195000     -1.312207000
N        1.552978000     -1.502472000     -0.217192000
H        3.743356000      0.525922000     -1.897572000
N        1.308471000      1.566787000      0.339446000
C        2.146382000      1.495430000     -0.904201000
H        1.814860000     -0.942996000     -2.209768000
H        3.203106000     -1.793720000     -1.530383000
H        2.729307000      2.423147000     -0.970924000
H        1.463308000      1.485709000     -1.757364000
H        3.780022000      0.251098000     -0.185300000
C       -3.101670000     -0.308425000     -1.037956000
C       -2.433824000      1.038195000     -1.312204000
N       -1.553015000      1.502479000     -0.217192000
H       -3.743367000     -0.525944000     -1.897559000
N       -1.308465000     -1.566783000      0.339455000
C       -2.146370000     -1.495418000     -0.904196000
H       -1.814886000      0.942995000     -2.209765000
H       -3.203143000      1.793708000     -1.530391000
H       -2.729278000     -2.423146000     -0.970929000
H       -1.463292000     -1.485679000     -1.757356000
H       -3.780025000     -0.251115000     -0.185288000
C       -0.715969000      2.637706000     -0.662822000
H       -0.381063000      2.435548000     -1.681492000
H       -1.291107000      3.573440000     -0.697950000
C        0.475088000      2.808547000      0.265654000
H        1.088364000      3.658927000     -0.056481000
H        0.130175000      3.023948000      1.275578000
C        0.715955000     -2.637731000     -0.662809000
H        0.381058000     -2.435601000     -1.681487000
H        1.291115000     -3.573451000     -0.697906000
C       -0.475110000     -2.808563000      0.265662000
H       -1.088395000     -3.658933000     -0.056480000
H       -0.130205000     -3.023977000      1.275587000
C        2.349078000     -1.908677000      0.961717000
H        1.692706000     -2.089997000      1.809811000
H        2.940055000     -2.809355000      0.746080000
H        3.029604000     -1.114218000      1.251290000
C        2.181095000      1.693881000      1.536947000
H        1.551039000      1.797410000      2.416122000
H        2.778184000      0.798595000      1.667541000
H        2.845334000      2.562059000      1.441912000
C       -2.349116000      1.908716000      0.961699000
H       -2.940017000      2.809447000      0.746074000
H       -3.029720000      1.114306000      1.251229000
H       -1.692753000      2.089949000      1.809819000
C       -2.181092000     -1.693845000      1.536956000
H       -2.845385000     -2.561981000      1.441908000
H       -1.551042000     -1.797428000      2.416128000
H       -2.778116000     -0.798518000      1.667567000
H       -0.000201000      0.000218000      1.924544000

56
TMCCoBH4+_doublet -2181.378835 0.512915
Co       0.000000000     -0.000001000      0.520324000
C       -2.940494000      0.269449000     -1.361813000
C       -1.938867000      1.397618000     -1.583338000
N       -1.154537000      1.740024000     -0.372506000
H       -3.509683000      0.158772000     -2.289902000
N       -1.643565000     -1.285754000      0.248331000
C       -2.299951000     -1.087971000     -1.086979000
H       -1.228396000      1.096165000     -2.359230000
H       -2.462930000      2.291283000     -1.950308000
H       -3.058027000     -1.872873000     -1.202684000
H       -1.545997000     -1.254047000     -1.856307000
H       -3.678025000      0.532423000     -0.602439000
C        2.940494000     -0.269449000     -1.361813000
C        1.938867000     -1.397617000     -1.583338000
N        1.154537000     -1.740024000     -0.372506000
H        3.509683000     -0.158772000     -2.289902000
N        1.643565000      1.285753000      0.248331000
C        2.299952000      1.087971000     -1.086979000
H        1.228395000     -1.096164000     -2.359229000
H        2.462929000     -2.291282000     -1.950308000
H        3.058028000      1.872873000     -1.202683000
H        1.545999000      1.254048000     -1.856308000
H        3.678025000     -0.532423000     -0.602439000
C        0.129375000     -2.766719000     -0.695268000
H       -0.194999000     -2.629232000     -1.725829000
H        0.556970000     -3.774502000     -0.639303000
C       -1.037967000     -2.653900000      0.268246000
H       -1.799166000     -3.406175000      0.027005000
H       -0.705629000     -2.833949000      1.290567000
C       -0.129375000      2.766719000     -0.695269000
H        0.194999000      2.629231000     -1.725829000
H       -0.556969000      3.774502000     -0.639304000
C        1.037966000      2.653900000      0.268246000
H        1.799166000      3.406175000      0.027005000
H        0.705629000      2.833948000      1.290567000
C       -2.055194000      2.317037000      0.662223000
H       -2.714738000      1.560077000      1.070807000
H       -1.467578000      2.706349000      1.489200000
H       -2.655079000      3.127233000      0.230411000
C        2.680965000      1.258270000      1.315513000
H        2.208692000      1.447447000      2.274234000
H        3.150395000      0.281526000      1.365403000
H        3.449863000      2.012777000      1.113925000
C        2.055194000     -2.317035000      0.662224000
H        1.467578000     -2.706349000      1.489200000
H        2.655080000     -3.127231000      0.230411000
H        2.714736000     -1.560074000      1.070808000
C       -2.680965000     -1.258271000      1.315513000
H       -3.449864000     -2.012776000      1.113924000
H       -2.208692000     -1.447449000      2.274233000
H       -3.150393000     -0.281525000      1.365404000
H       -0.641803000      0.775869000      2.055996000
B       -0.000001000      0.000001000      2.798634000
H       -0.778218000     -0.643995000      3.445215000
H        0.778214000      0.644001000      3.445214000
H        0.641802000     -0.775869000      2.056000000

51
TMCCo++_quartet -2153.850947 0.471907
Co      -0.000052000     -0.000019000      0.241882000
C       -3.166992000      0.477733000     -0.882915000
C       -2.118579000      1.529962000     -1.239683000
N       -1.077688000      1.775523000     -0.184589000
H       -3.904285000      0.491459000     -1.691305000
N       -1.720840000     -1.274033000      0.339879000
C       -2.657858000     -0.960915000     -0.798189000
H       -1.588485000      1.218922000     -2.145055000
H       -2.612012000      2.481824000     -1.467220000
H       -3.513463000     -1.641498000     -0.724003000
H       -2.132867000     -1.206982000     -1.725023000
H       -3.730084000      0.756388000      0.009185000
C        3.167294000     -0.477577000     -0.881940000
C        2.118994000     -1.529737000     -1.239244000
N        1.077758000     -1.775486000     -0.184536000
H        3.904858000     -0.491164000     -1.690085000
N        1.720726000      1.273971000      0.340667000
C        2.658137000      0.961057000     -0.797131000
H        1.589199000     -1.218529000     -2.144734000
H        2.612498000     -2.481559000     -1.466794000
H        3.513720000      1.641623000     -0.722526000
H        2.133468000      1.207294000     -1.724102000
H        3.730085000     -0.756392000      0.010300000
C        0.026211000     -2.690603000     -0.729199000
H       -0.224005000     -2.344578000     -1.734096000
H        0.413694000     -3.710399000     -0.824746000
C       -1.205559000     -2.675062000      0.161376000
H       -1.986330000     -3.314396000     -0.260830000
H       -0.971613000     -3.076657000      1.146379000
C       -0.025961000      2.690737000     -0.728740000
H        0.224588000      2.344890000     -1.733615000
H       -0.413414000      3.710549000     -0.824234000
C        1.205512000      2.675035000      0.162242000
H        1.986425000      3.314441000     -0.259591000
H        0.971240000      3.076457000      1.147238000
C       -1.699182000      2.387812000      1.026068000
H       -2.476762000      1.742303000      1.421490000
H       -0.953130000      2.529554000      1.805988000
H       -2.142979000      3.357412000      0.778703000
C        2.438678000      1.197298000      1.646583000
H        1.737809000      1.390608000      2.459771000
H        2.871154000      0.211349000      1.789756000
H        3.243340000      1.938121000      1.689719000
C        1.698856000     -2.388000000      1.026211000
H        0.952543000     -2.529906000      1.805852000
H        2.142751000     -3.357545000      0.778806000
H        2.476291000     -1.742556000      1.422020000
C       -2.439247000     -1.197601000      1.645559000
H       -3.243918000     -1.938436000      1.688281000
H       -1.738658000     -1.391053000      2.458954000
H       -2.871778000     -0.211680000      1.788760000

52
TMCCoH+_quartet -2154.746534 0.477510
Co       0.082881000      0.008781000      0.605715000
C        2.902264000     -1.120654000     -1.056001000
C        1.587299000     -1.842306000     -1.357188000
N        0.606361000     -1.915087000     -0.235860000
H        3.560500000     -1.310718000     -1.909543000
N        2.090273000      0.885515000      0.298486000
C        2.804885000      0.398970000     -0.913929000
H        1.086291000     -1.333279000     -2.186519000
H        1.811181000     -2.863731000     -1.695216000
H        3.815335000      0.831344000     -0.927501000
H        2.283445000      0.789553000     -1.790682000
H        3.411912000     -1.567849000     -0.200869000
C       -2.940570000      1.114718000     -1.041486000
C       -1.630404000      1.838747000     -1.345042000
N       -0.638677000      1.899704000     -0.233578000
H       -3.600720000      1.304111000     -1.893931000
N       -2.109421000     -0.874103000      0.309753000
C       -2.830799000     -0.402527000     -0.897208000
H       -1.136848000      1.338756000     -2.184290000
H       -1.855749000      2.865036000     -1.668922000
H       -3.840699000     -0.840018000     -0.911638000
H       -2.311687000     -0.788137000     -1.778111000
H       -3.449179000      1.560324000     -0.184972000
C        0.585091000      2.586285000     -0.734781000
H        0.783166000      2.214385000     -1.741397000
H        0.411581000      3.666381000     -0.824599000
C        1.791324000      2.336226000      0.162267000
H        2.661462000      2.878594000     -0.230583000
H        1.601688000      2.726069000      1.162611000
C       -0.628858000     -2.586245000     -0.724667000
H       -0.832636000     -2.210558000     -1.728487000
H       -0.464998000     -3.667670000     -0.817234000
C       -1.817494000     -2.319911000      0.187574000
H       -2.692484000     -2.871695000     -0.185746000
H       -1.611412000     -2.699223000      1.188605000
C        1.172484000     -2.685665000      0.901372000
H        0.424183000     -2.789953000      1.682552000
H        1.506057000     -3.677739000      0.572148000
H        2.011261000     -2.151450000      1.339176000
C        2.918432000      0.678872000      1.510018000
H        2.333147000      0.942987000      2.389718000
H        3.198790000     -0.368122000      1.601751000
H        3.833870000      1.282906000      1.470894000
C       -1.193086000      2.652270000      0.920114000
H       -1.522896000      3.652732000      0.612016000
H       -2.026914000      2.109387000      1.352877000
H       -0.440741000      2.742960000      1.700584000
C       -2.932971000     -0.661857000      1.518522000
H       -3.854880000     -1.258970000      1.482264000
H       -2.347319000     -0.926993000      2.396461000
H       -3.209031000      0.386135000      1.613269000
H       -0.138792000     -0.096377000      2.192020000

56
TMCCoBH4+_quartet -2181.399869 0.512818
Co       0.000000000      0.000000000      0.543139000
C       -2.848539000      1.038816000     -1.267272000
C       -1.556214000      1.815541000     -1.511926000
N       -0.649290000      1.964607000     -0.336670000
H       -3.466039000      1.179455000     -2.159911000
N       -2.052826000     -0.905884000      0.188624000
C       -2.676409000     -0.469674000     -1.092805000
H       -0.984841000      1.308899000     -2.296298000
H       -1.804211000      2.816380000     -1.891814000
H       -3.655284000     -0.959610000     -1.190375000
H       -2.059053000     -0.833190000     -1.916512000
H       -3.426065000      1.473976000     -0.450533000
C        2.848538000     -1.038816000     -1.267273000
C        1.556214000     -1.815540000     -1.511927000
N        0.649290000     -1.964607000     -0.336670000
H        3.466039000     -1.179454000     -2.159912000
N        2.052826000      0.905884000      0.188624000
C        2.676409000      0.469674000     -1.092805000
H        0.984840000     -1.308898000     -2.296298000
H        1.804210000     -2.816380000     -1.891814000
H        3.655284000      0.959610000     -1.190375000
H        2.059053000      0.833190000     -1.916512000
H        3.426065000     -1.473976000     -0.450533000
C       -0.585054000     -2.672904000     -0.778837000
H       -0.805657000     -2.365918000     -1.801207000
H       -0.415558000     -3.755713000     -0.809435000
C       -1.758739000     -2.363120000      0.134754000
H       -2.642609000     -2.926097000     -0.194889000
H       -1.533758000     -2.681703000      1.153560000
C        0.585053000      2.672904000     -0.778836000
H        0.805657000      2.365919000     -1.801207000
H        0.415557000      3.755713000     -0.809435000
C        1.758739000      2.363120000      0.134755000
H        2.642609000      2.926097000     -0.194889000
H        1.533758000      2.681703000      1.153560000
C       -1.309858000      2.778221000      0.718139000
H       -2.156476000      2.243222000      1.137038000
H       -0.613046000      2.960202000      1.533075000
H       -1.651061000      3.735835000      0.306176000
C        3.005309000      0.677340000      1.304732000
H        2.554075000      1.005679000      2.237118000
H        3.229859000     -0.381608000      1.403048000
H        3.941239000      1.222712000      1.129797000
C        1.309858000     -2.778222000      0.718138000
H        0.613046000     -2.960203000      1.533074000
H        1.651061000     -3.735835000      0.306174000
H        2.156476000     -2.243223000      1.137038000
C       -3.005309000     -0.677340000      1.304732000
H       -3.941239000     -1.222711000      1.129797000
H       -2.554076000     -1.005679000      2.237118000
H       -3.229859000      0.381608000      1.403048000
H       -0.787566000      0.623409000      2.054168000
B        0.000000000     -0.000001000      2.796800000
H       -0.632122000     -0.801656000      3.428227000
H        0.632122000      0.801655000      3.428227000
H        0.787566000     -0.623410000      2.054168000

51
TMCNi++_singlet -2279.408453 0.475685
Ni       0.000000000      0.000000000      0.095641000
C       -3.275062000      0.157076000     -0.760499000
C       -2.348632000      1.303511000     -1.132837000
N       -1.240987000      1.575312000     -0.152670000
H       -4.054252000      0.114767000     -1.527087000
N       -1.502110000     -1.371790000      0.273089000
C       -2.593952000     -1.202736000     -0.748883000
H       -1.873126000      1.085897000     -2.092128000
H       -2.923580000      2.228015000     -1.253458000
H       -3.340670000     -1.983046000     -0.568948000
H       -2.144668000     -1.395552000     -1.726263000
H       -3.808486000      0.347333000      0.172269000
C        3.275062000     -0.157076000     -0.760499000
C        2.348632000     -1.303511000     -1.132837000
N        1.240987000     -1.575312000     -0.152670000
H        4.054252000     -0.114767000     -1.527087000
N        1.502110000      1.371790000      0.273089000
C        2.593952000      1.202736000     -0.748884000
H        1.873126000     -1.085897000     -2.092128000
H        2.923580000     -2.228015000     -1.253458000
H        3.340670000      1.983046000     -0.568949000
H        2.144667000      1.395552000     -1.726263000
H        3.808486000     -0.347333000      0.172269000
C        0.335122000     -2.594200000     -0.782981000
H        0.071550000     -2.231554000     -1.778318000
H        0.859913000     -3.547231000     -0.902235000
C       -0.896753000     -2.740743000      0.069754000
H       -1.623262000     -3.410162000     -0.394635000
H       -0.653431000     -3.163990000      1.042257000
C       -0.335122000      2.594200000     -0.782981000
H       -0.071550000      2.231554000     -1.778318000
H       -0.859913000      3.547231000     -0.902234000
C        0.896753000      2.740743000      0.069754000
H        1.623262000      3.410162000     -0.394635000
H        0.653431000      3.163990000      1.042257000
C       -1.803074000      2.132832000      1.117164000
H       -2.636897000      1.530007000      1.457849000
H       -1.047778000      2.139740000      1.899413000
H       -2.163707000      3.152014000      0.951756000
C        2.061811000      1.317901000      1.657700000
H        1.251175000      1.416646000      2.379231000
H        2.566985000      0.376020000      1.833918000
H        2.775898000      2.132932000      1.807972000
C        1.803074000     -2.132832000      1.117164000
H        1.047778000     -2.139740000      1.899413000
H        2.163707000     -3.152014000      0.951756000
H        2.636897000     -1.530007000      1.457849000
C       -2.061811000     -1.317901000      1.657700000
H       -2.775898000     -2.132932000      1.807972000
H       -1.251175000     -1.416646000      2.379231000
H       -2.566985000     -0.376020000      1.833918000

52
TMCNiH+_singlet -2280.274661 0.480246
Ni      -0.218226000      0.090939000      0.568785000
C        2.796772000      1.259757000     -0.998746000
C        2.756536000     -0.226923000     -1.374329000
N        2.270436000     -1.064087000     -0.288427000
H        3.326787000      1.780950000     -1.803378000
N        0.634026000      1.887058000      0.395930000
C        1.443858000      1.973267000     -0.882049000
H        2.087550000     -0.349434000     -2.232101000
H        3.760933000     -0.532718000     -1.715596000
H        1.617390000      3.043628000     -1.052789000
H        0.802509000      1.619190000     -1.690607000
H        3.407930000      1.420923000     -0.109345000
C       -2.781982000     -1.281657000     -1.122052000
C       -2.547183000      0.194290000     -1.437753000
N       -1.946179000      0.942684000     -0.307844000
H       -3.266334000     -1.723168000     -1.998364000
N       -0.740453000     -1.828229000      0.382314000
C       -1.510164000     -2.093349000     -0.880086000
H       -1.855707000      0.272153000     -2.281283000
H       -3.491550000      0.667343000     -1.740594000
H       -1.763326000     -3.160874000     -0.895243000
H       -0.829516000     -1.911823000     -1.712350000
H       -3.498436000     -1.406891000     -0.308264000
C       -1.543738000      2.313511000     -0.719406000
H       -1.135826000      2.262684000     -1.728245000
H       -2.409445000      2.985871000     -0.756710000
C       -0.505835000      2.848256000      0.257553000
H       -0.145165000      3.831683000     -0.066609000
H       -0.944876000      2.974874000      1.246839000
C        1.582715000     -2.287423000     -0.663441000
H        1.152036000     -2.160058000     -1.658094000
H        2.273211000     -3.145352000     -0.742423000
C        0.496812000     -2.692759000      0.341402000
H        0.180939000     -3.721214000      0.124403000
H        0.912136000     -2.682381000      1.346976000
C        3.258061000     -1.276734000      0.761192000
H        2.789455000     -1.708087000      1.647120000
H        4.073950000     -1.943460000      0.435593000
H        3.700285000     -0.329369000      1.070198000
C        1.460612000      2.298568000      1.560518000
H        0.835116000      2.299403000      2.451269000
H        2.256358000      1.577290000      1.713201000
H        1.883384000      3.298387000      1.403419000
C       -2.914012000      1.049857000      0.814814000
H       -3.818819000      1.582529000      0.496686000
H       -3.195148000      0.065154000      1.172130000
H       -2.461023000      1.580292000      1.649976000
C       -1.528885000     -2.271559000      1.565425000
H       -1.764921000     -3.340062000      1.495933000
H       -0.946635000     -2.079626000      2.464167000
H       -2.457336000     -1.712577000      1.636713000
H        0.728192000     -0.306144000      1.599345000

56
TMCNiBH4+_singlet -2306.904945 0.513135
Ni      -0.204822000      0.112292000      0.501864000
C        2.764361000      1.023927000     -1.316696000
C        2.590398000     -0.473148000     -1.587396000
N        2.057143000     -1.190995000     -0.432889000
H        3.228594000      1.461086000     -2.206913000
N        0.816740000      1.820307000      0.269830000
C        1.469092000      1.814213000     -1.098711000
H        1.888100000     -0.593115000     -2.418548000
H        3.553192000     -0.891600000     -1.924765000
H        1.669341000      2.865705000     -1.338809000
H        0.727355000      1.455348000     -1.814082000
H        3.478006000      1.199519000     -0.510998000
C       -2.811812000     -0.971600000     -1.356174000
C       -2.446181000      0.495338000     -1.532196000
N       -1.808862000      1.103086000     -0.332433000
H       -3.272474000     -1.301900000     -2.291841000
N       -0.935380000     -1.757292000      0.222434000
C       -1.603606000     -1.870515000     -1.115979000
H       -1.730936000      0.586914000     -2.354027000
H       -3.335127000      1.079653000     -1.801286000
H       -1.898436000     -2.917806000     -1.251126000
H       -0.855718000     -1.642751000     -1.875658000
H       -3.579463000     -1.106482000     -0.593005000
C       -1.360708000      2.491481000     -0.661380000
H       -1.028477000      2.513906000     -1.697712000
H       -2.196825000      3.192670000     -0.577890000
C       -0.239006000      2.878617000      0.277919000
H        0.186240000      3.849264000     -0.002111000
H       -0.601888000      2.958035000      1.302660000
C        1.357848000     -2.434748000     -0.745269000
H        0.978708000     -2.385610000     -1.766766000
H        2.034945000     -3.303646000     -0.721084000
C        0.226454000     -2.728003000      0.239328000
H       -0.172947000     -3.727297000      0.028576000
H        0.605300000     -2.731695000      1.258864000
C        3.065453000     -1.401184000      0.610049000
H        3.538182000     -0.459796000      0.886169000
H        2.603441000     -1.799665000      1.513289000
H        3.852664000     -2.095124000      0.277262000
C       -1.872457000     -2.229194000      1.285379000
H       -1.379507000     -2.151071000      2.249026000
H       -2.769124000     -1.619339000      1.307414000
H       -2.162663000     -3.267186000      1.091981000
C       -2.792827000      1.198190000      0.787063000
H       -2.339347000      1.708480000      1.632994000
H       -3.683567000      1.745139000      0.458990000
H       -3.083720000      0.211806000      1.126376000
C        1.817679000      2.183950000      1.308486000
H        2.331647000      3.107416000      1.020149000
H        1.308578000      2.320407000      2.257940000
H        2.533549000      1.381113000      1.434829000
H        0.832271000     -0.418334000      1.552981000
B        0.351148000     -0.264501000      2.771292000
H        0.230608000     -1.410493000      3.116012000
H       -0.686648000      0.365476000      2.801283000
H        1.279803000      0.309608000      3.266021000

51
TMCNi++_triplet -2279.390392 0.472957
Ni      -0.000018000     -0.000017000      0.332063000
C       -3.093853000      0.801798000     -0.912195000
C       -1.933309000      1.718223000     -1.284632000
N       -0.854249000      1.804151000     -0.250777000
H       -3.822296000      0.875523000     -1.725308000
N       -1.847749000     -1.073619000      0.360412000
C       -2.733776000     -0.675016000     -0.793377000
H       -1.462905000      1.358194000     -2.203460000
H       -2.305233000      2.730217000     -1.482158000
H       -3.653809000     -1.265508000     -0.719712000
H       -2.226752000     -0.984562000     -1.709653000
H       -3.627550000      1.159512000     -0.030216000
C        3.093955000     -0.801707000     -0.911934000
C        1.933452000     -1.718095000     -1.284591000
N        0.854277000     -1.804125000     -0.250864000
H        3.822488000     -0.875350000     -1.724974000
N        1.847710000      1.073583000      0.360724000
C        2.733864000      0.675095000     -0.793008000
H        1.463150000     -1.357975000     -2.203436000
H        2.305397000     -2.730070000     -1.482175000
H        3.653888000      1.265580000     -0.719183000
H        2.226939000      0.984733000     -1.709309000
H        3.627554000     -1.159509000     -0.029932000
C       -0.277232000     -2.628794000     -0.770702000
H       -0.518626000     -2.262752000     -1.769544000
H        0.028048000     -3.675728000     -0.870758000
C       -1.475174000     -2.514080000      0.155638000
H       -2.324448000     -3.069419000     -0.252943000
H       -1.256508000     -2.952743000      1.128114000
C        0.277317000      2.628873000     -0.770406000
H        0.518821000      2.262933000     -1.769259000
H       -0.027952000      3.675817000     -0.870389000
C        1.475158000      2.514065000      0.156053000
H        2.324477000      3.069443000     -0.252380000
H        1.256387000      2.952631000      1.128549000
C       -1.383081000      2.421223000      1.005370000
H       -2.257973000      1.883808000      1.351727000
H       -0.634555000      2.391475000      1.796655000
H       -1.660638000      3.464827000      0.826585000
C        2.588652000      0.959730000      1.650195000
H        1.922942000      1.210947000      2.476970000
H        2.954294000     -0.052758000      1.795423000
H        3.445150000      1.641137000      1.665810000
C        1.382968000     -2.421323000      1.005280000
H        0.634357000     -2.391645000      1.796487000
H        1.660534000     -3.464913000      0.826424000
H        2.257828000     -1.883951000      1.351784000
C       -2.588834000     -0.959897000      1.649813000
H       -3.445333000     -1.641305000      1.665265000
H       -1.923215000     -1.211196000      2.476636000
H       -2.954494000      0.052576000      1.795102000

52
TMCNiH+_triplet -2280.294568 0.477947
Ni       0.000000000      0.000000000      0.445081000
C        3.077927000     -0.681931000     -1.008283000
C        1.925123000     -1.642636000     -1.296929000
N        0.945033000     -1.841983000     -0.191951000
H        3.766311000     -0.761583000     -1.855520000
N        1.875300000      1.150794000      0.293574000
C        2.692548000      0.794065000     -0.896760000
H        1.362740000     -1.262699000     -2.155609000
H        2.335468000     -2.619671000     -1.589512000
H        3.606598000      1.405303000     -0.900172000
H        2.123227000      1.070213000     -1.788227000
H        3.656433000     -1.006588000     -0.141912000
C       -3.077927000      0.681931000     -1.008283000
C       -1.925123000      1.642636000     -1.296929000
N       -0.945033000      1.841983000     -0.191951000
H       -3.766311000      0.761583000     -1.855520000
N       -1.875300000     -1.150794000      0.293574000
C       -2.692548000     -0.794065000     -0.896760000
H       -1.362740000      1.262699000     -2.155609000
H       -2.335468000      2.619671000     -1.589512000
H       -3.606598000     -1.405302000     -0.900172000
H       -2.123227000     -1.070213000     -1.788227000
H       -3.656433000      1.006588000     -0.141912000
C        0.178431000      2.672710000     -0.703569000
H        0.414040000      2.326659000     -1.711576000
H       -0.123629000      3.724601000     -0.789783000
C        1.406693000      2.557463000      0.184622000
H        2.205341000      3.206963000     -0.197096000
H        1.171093000      2.902963000      1.190706000
C       -0.178431000     -2.672710000     -0.703569000
H       -0.414040000     -2.326659000     -1.711576000
H        0.123629000     -3.724601000     -0.789783000
C       -1.406693000     -2.557463000      0.184622000
H       -2.205341000     -3.206962000     -0.197096000
H       -1.171093000     -2.902962000      1.190706000
C        1.582349000     -2.516073000      0.962924000
H        0.852251000     -2.653635000      1.756438000
H        2.000723000     -3.487736000      0.669089000
H        2.373271000     -1.893658000      1.369235000
C        2.677716000      1.024812000      1.532355000
H        2.034298000      1.217780000      2.387925000
H        3.063466000      0.014714000      1.636127000
H        3.523269000      1.724840000      1.525244000
C       -1.582349000      2.516072000      0.962924000
H       -2.000722000      3.487736000      0.669090000
H       -2.373271000      1.893658000      1.369235000
H       -0.852251000      2.653633000      1.756438000
C       -2.677716000     -1.024812000      1.532355000
H       -3.523269000     -1.724839000      1.525244000
H       -2.034298000     -1.217780000      2.387925000
H       -3.063466000     -0.014714000      1.636127000
H        0.000001000     -0.000001000      2.011963000

56
TMCNiBH4+_triplet -2306.936746 0.514002
Ni       0.000003000     -0.000001000      0.608936000
C        2.857560000     -0.884404000     -1.344935000
C        1.591248000     -1.698040000     -1.595162000
N        0.739926000     -1.896788000     -0.393970000
H        3.456907000     -0.941696000     -2.258882000
N        1.976137000      0.955843000      0.220971000
C        2.614262000      0.598132000     -1.081978000
H        0.980254000     -1.188892000     -2.347050000
H        1.865079000     -2.679098000     -2.008456000
H        3.566654000      1.140802000     -1.154635000
H        1.977528000      0.969427000     -1.884808000
H        3.475646000     -1.338128000     -0.568867000
C       -2.857560000      0.884405000     -1.344933000
C       -1.591251000      1.698045000     -1.595159000
N       -0.739927000      1.896788000     -0.393968000
H       -3.456908000      0.941698000     -2.258880000
N       -1.976137000     -0.955841000      0.220971000
C       -2.614254000     -0.598130000     -1.081982000
H       -0.980258000      1.188903000     -2.347052000
H       -1.865086000      2.679105000     -2.008446000
H       -3.566643000     -1.140806000     -1.154648000
H       -1.977513000     -0.969418000     -1.884809000
H       -3.475647000      1.338123000     -0.568863000
C        0.466925000      2.682592000     -0.763188000
H        0.742357000      2.430905000     -1.786626000
H        0.242374000      3.755830000     -0.760084000
C        1.615939000      2.400643000      0.192984000
H        2.486979000      3.007614000     -0.087803000
H        1.337657000      2.680010000      1.209855000
C       -0.466926000     -2.682590000     -0.763188000
H       -0.742358000     -2.430905000     -1.786627000
H       -0.242375000     -3.755829000     -0.760083000
C       -1.615939000     -2.400642000      0.192984000
H       -2.486978000     -3.007613000     -0.087800000
H       -1.337655000     -2.680007000      1.209856000
C        1.493796000     -2.668646000      0.631365000
H        2.259352000     -2.053214000      1.092189000
H        0.820444000     -2.986875000      1.423024000
H        1.957682000     -3.552578000      0.177204000
C       -2.951220000     -0.749625000      1.321209000
H       -2.486152000     -1.010432000      2.267531000
H       -3.247719000      0.294828000      1.373337000
H       -3.847615000     -1.361637000      1.162022000
C       -1.493795000      2.668643000      0.631371000
H       -0.820442000      2.986872000      1.423029000
H       -1.957686000      3.552574000      0.177214000
H       -2.259347000      2.053206000      1.092197000
C        2.951209000      0.749626000      1.321218000
H        3.847600000      1.361647000      1.162047000
H        2.486122000      1.010424000      2.267535000
H        3.247714000     -0.294825000      1.373344000
H       -0.389940000      0.928330000      2.083724000
B       -0.000002000     -0.000007000      2.844534000
H       -0.933664000     -0.390564000      3.481007000
H        0.933654000      0.390542000      3.481021000
H        0.389938000     -0.928338000      2.083719000

30
TpyFe++_singlet -2005.625395 0.230749
C        0.000000000     -3.376936000     -0.000030000
C        4.274851000      1.595944000      0.000008000
C        2.918597000      1.907265000      0.000005000
N        1.966602000      0.959737000     -0.000002000
C        2.334208000     -0.360529000     -0.000006000
C        3.669610000     -0.733060000     -0.000004000
C        4.653738000      0.258456000      0.000004000
H        2.579581000      2.937106000      0.000008000
H        3.948894000     -1.778438000     -0.000007000
H        5.701691000     -0.016746000      0.000006000
H        5.007732000      2.392505000      0.000014000
C        1.192061000     -1.297647000     -0.000013000
N        0.000000000     -0.663486000     -0.000004000
C       -1.192061000     -1.297647000     -0.000008000
C       -1.215094000     -2.689272000     -0.000022000
C        1.215094000     -2.689272000     -0.000026000
H       -2.151407000     -3.230777000     -0.000025000
H        0.000000000     -4.460510000     -0.000041000
H        2.151407000     -3.230777000     -0.000033000
C       -2.334208000     -0.360529000      0.000002000
N       -1.966602000      0.959737000      0.000015000
C       -2.918597000      1.907265000      0.000026000
C       -4.274851000      1.595944000      0.000023000
C       -4.653738000      0.258456000      0.000008000
C       -3.669610000     -0.733060000     -0.000002000
H       -2.579581000      2.937106000      0.000037000
H       -5.007732000      2.392505000      0.000031000
H       -5.701691000     -0.016746000      0.000005000
H       -3.948894000     -1.778438000     -0.000013000
Fe       0.000000000      1.198040000      0.000007000

31
TpyFeH+_singlet -2006.560813 0.237663
C        0.000000000      3.410629000     -0.000003000
C        4.285562000     -1.544708000     -0.000002000
C        2.931367000     -1.869083000     -0.000001000
N        1.969522000     -0.935272000      0.000001000
C        2.326580000      0.386034000      0.000001000
C        3.660550000      0.773439000      0.000001000
C        4.654005000     -0.204898000      0.000000000
H        2.580135000     -2.892135000     -0.000002000
H        3.926101000      1.822326000      0.000003000
H        5.698859000      0.080769000     -0.000001000
H        5.025838000     -2.334102000     -0.000004000
C        1.181088000      1.327764000      0.000002000
N        0.000000000      0.688774000      0.000003000
C       -1.181088000      1.327763000      0.000002000
C       -1.213606000      2.721690000     -0.000001000
C        1.213606000      2.721690000     -0.000001000
H       -2.149980000      3.263010000     -0.000003000
H        0.000000000      4.493810000     -0.000006000
H        2.149979000      3.263011000     -0.000003000
C       -2.326580000      0.386033000      0.000001000
N       -1.969522000     -0.935272000      0.000000000
C       -2.931367000     -1.869083000     -0.000001000
C       -4.285562000     -1.544708000     -0.000002000
C       -4.654005000     -0.204898000      0.000000000
C       -3.660550000      0.773439000      0.000002000
H       -2.580135000     -2.892135000     -0.000002000
H       -5.025839000     -2.334102000     -0.000004000
H       -5.698859000      0.080769000      0.000000000
H       -3.926101000      1.822326000      0.000003000
Fe       0.000000000     -1.263033000      0.000000000
H        0.000000000     -2.808920000     -0.000006000

35
TpyFeBH4+_singlet -2033.250070 0.271572
C        0.000001000      3.532861000      0.183524000
C       -4.285305000     -1.392313000     -0.226055000
C       -2.931087000     -1.716290000     -0.232914000
N       -1.970870000     -0.786959000     -0.148106000
C       -2.328781000      0.526098000     -0.045325000
C       -3.661746000      0.916210000     -0.025766000
C       -4.655285000     -0.057475000     -0.118289000
H       -2.590240000     -2.740910000     -0.291969000
H       -3.926303000      1.961589000      0.061931000
H       -5.700217000      0.227299000     -0.104087000
H       -5.024507000     -2.179395000     -0.298186000
C       -1.181233000      1.454419000      0.035790000
N        0.000001000      0.810931000      0.001382000
C        1.181234000      1.454419000      0.035790000
C        1.211512000      2.844192000      0.131467000
C       -1.211511000      2.844192000      0.131467000
H        2.149330000      3.381661000      0.163525000
H        0.000001000      4.613304000      0.260136000
H       -2.149329000      3.381661000      0.163525000
C        2.328782000      0.526098000     -0.045325000
N        1.970870000     -0.786959000     -0.148105000
C        2.931086000     -1.716290000     -0.232913000
C        4.285305000     -1.392314000     -0.226054000
C        4.655285000     -0.057476000     -0.118290000
C        3.661747000      0.916209000     -0.025767000
H        2.590239000     -2.740910000     -0.291966000
H        5.024506000     -2.179397000     -0.298184000
H        5.700218000      0.227298000     -0.104088000
H        3.926304000      1.961588000      0.061929000
Fe       0.000000000     -1.092268000     -0.100405000
H        0.000000000     -2.745568000     -0.182570000
B       -0.000001000     -2.739670000      1.132938000
H        1.022815000     -3.199269000      1.546661000
H        0.000000000     -1.426690000      1.448300000
H       -1.022820000     -3.199267000      1.546660000

30
TpyFe++_triplet -2005.665590 0.230616
C        0.000000000     -3.372949000     -0.000029000
C        4.280576000      1.591424000      0.000011000
C        2.923968000      1.904928000      0.000020000
N        1.969789000      0.960989000      0.000013000
C        2.337037000     -0.359832000     -0.000003000
C        3.671532000     -0.735205000     -0.000013000
C        4.658106000      0.254184000     -0.000006000
H        2.588761000      2.936102000      0.000033000
H        3.948813000     -1.781152000     -0.000026000
H        5.705532000     -0.022799000     -0.000014000
H        5.014116000      2.387417000      0.000017000
C        1.196030000     -1.297418000     -0.000011000
N        0.000000000     -0.664764000     -0.000006000
C       -1.196030000     -1.297418000     -0.000011000
C       -1.217854000     -2.687691000     -0.000023000
C        1.217854000     -2.687691000     -0.000024000
H       -2.152432000     -3.232099000     -0.000027000
H        0.000000000     -4.456764000     -0.000038000
H        2.152433000     -3.232099000     -0.000029000
C       -2.337037000     -0.359832000     -0.000003000
N       -1.969789000      0.960989000      0.000004000
C       -2.923968000      1.904928000      0.000012000
C       -4.280576000      1.591424000      0.000016000
C       -4.658106000      0.254184000      0.000011000
C       -3.671532000     -0.735205000      0.000000000
H       -2.588761000      2.936102000      0.000017000
H       -5.014117000      2.387417000      0.000024000
H       -5.705532000     -0.022799000      0.000015000
H       -3.948813000     -1.781152000     -0.000004000
Fe       0.000000000      1.202859000      0.000010000

31
TpyFeH+_triplet -2006.604267 0.236711 
C        0.000001000      3.408419000      0.000001000
C        4.286380000     -1.544076000     -0.000007000
C        2.932153000     -1.870219000     -0.000005000
N        1.967251000     -0.939362000     -0.000001000
C        2.327485000      0.382507000      0.000001000
C        3.660048000      0.771894000      0.000001000
C        4.655674000     -0.204995000     -0.000003000
H        2.585159000     -2.894506000     -0.000007000
H        3.924093000      1.821236000      0.000004000
H        5.700210000      0.081388000     -0.000003000
H        5.026454000     -2.333747000     -0.000010000
C        1.184425000      1.329788000      0.000003000
N        0.000000000      0.700810000      0.000002000
C       -1.184425000      1.329788000      0.000000000
C       -1.216897000      2.723883000     -0.000001000
C        1.216897000      2.723883000      0.000003000
H       -2.151295000      3.268223000     -0.000003000
H        0.000001000      4.491918000      0.000000000
H        2.151296000      3.268222000      0.000004000
C       -2.327486000      0.382507000     -0.000001000
N       -1.967252000     -0.939362000      0.000004000
C       -2.932154000     -1.870219000      0.000005000
C       -4.286380000     -1.544076000      0.000000000
C       -4.655674000     -0.204994000     -0.000006000
C       -3.660048000      0.771894000     -0.000006000
H       -2.585159000     -2.894506000      0.000007000
H       -5.026454000     -2.333746000     -0.000001000
H       -5.700210000      0.081388000     -0.000011000
H       -3.924093000      1.821236000     -0.000010000
Fe       0.000000000     -1.262209000      0.000003000
H        0.000000000     -2.830172000      0.000011000

35
TpyFeBH4+_triplet -2033.266472 0.271257
C        0.000000000      3.563029000      0.109399000
C       -4.299804000     -1.359526000     -0.132502000
C       -2.948335000     -1.692572000     -0.136584000
N       -1.986467000     -0.761949000     -0.082267000
C       -2.332675000      0.557057000     -0.017292000
C       -3.663663000      0.953267000     -0.002076000
C       -4.660682000     -0.019498000     -0.062304000
H       -2.604347000     -2.717592000     -0.166866000
H       -3.924534000      2.001476000      0.055932000
H       -5.704206000      0.271120000     -0.052414000
H       -5.043840000     -2.143871000     -0.178613000
C       -1.181330000      1.480992000      0.030823000
N       -0.000002000      0.835202000      0.016523000
C        1.181328000      1.480990000      0.030820000
C        1.211236000      2.872880000      0.081129000
C       -1.211236000      2.872883000      0.081132000
H        2.148887000      3.411243000      0.096797000
H        0.000002000      4.645407000      0.150018000
H       -2.148886000      3.411248000      0.096803000
C        2.332676000      0.557054000     -0.017294000
N        1.986472000     -0.761953000     -0.082275000
C        2.948342000     -1.692573000     -0.136589000
C        4.299811000     -1.359524000     -0.132500000
C        4.660684000     -0.019496000     -0.062299000
C        3.663662000      0.953267000     -0.002072000
H        2.604356000     -2.717594000     -0.166877000
H        5.043849000     -2.143868000     -0.178609000
H        5.704206000      0.271126000     -0.052405000
H        3.924530000      2.001476000      0.055939000
Fe      -0.000001000     -1.084340000     -0.066496000
H        0.000031000     -2.692305000     -0.603502000
B       -0.000008000     -3.153129000      0.608218000
H        1.017111000     -3.772815000      0.740234000
H       -0.000081000     -2.162169000      1.396636000
H       -1.017102000     -3.772878000      0.740130000

30
TpyFe++_quintet -2005.685404 0.229715
C       -0.000002000     -3.381860000      0.000000000
C       -0.000008000      1.523836000      4.354359000
C        0.000011000      1.878853000      3.011884000
N        0.000007000      0.962922000      2.023205000
C       -0.000010000     -0.371277000      2.342123000
C       -0.000028000     -0.782458000      3.667020000
C       -0.000028000      0.172985000      4.685080000
H        0.000027000      2.920202000      2.711694000
H       -0.000042000     -1.835727000      3.913609000
H       -0.000042000     -0.139748000      5.722591000
H       -0.000007000      2.294787000      5.114130000
C       -0.000008000     -1.302684000      1.185846000
N       -0.000009000     -0.674112000      0.000000000
C       -0.000008000     -1.302684000     -1.185846000
C       -0.000005000     -2.695517000     -1.216709000
C       -0.000005000     -2.695517000      1.216709000
H       -0.000002000     -3.242404000     -2.149677000
H        0.000002000     -4.465545000      0.000000000
H       -0.000002000     -3.242404000      2.149677000
C       -0.000010000     -0.371277000     -2.342123000
N        0.000007000      0.962922000     -2.023205000
C        0.000011000      1.878853000     -3.011884000
C       -0.000008000      1.523836000     -4.354359000
C       -0.000028000      0.172985000     -4.685080000
C       -0.000028000     -0.782458000     -3.667020000
H        0.000027000      2.920202000     -2.711694000
H       -0.000007000      2.294787000     -5.114130000
H       -0.000042000     -0.139748000     -5.722591000
H       -0.000042000     -1.835727000     -3.913609000
Fe       0.000039000      1.342904000      0.000000000

31
TpyFeH+_quintet -2006.593235 0.235043
C        0.000000000      3.353949000     -0.157614000
C        4.483830000     -1.372915000      0.005117000
C        3.164220000     -1.783605000     -0.156241000
N        2.138657000     -0.924011000     -0.163163000
C        2.378950000      0.397440000      0.012667000
C        3.672585000      0.879510000      0.202673000
C        4.737524000     -0.018220000      0.191998000
H        2.903111000     -2.828560000     -0.275263000
H        3.853059000      1.932283000      0.373041000
H        5.750034000      0.338267000      0.338248000
H        5.283585000     -2.102027000     -0.005068000
C        1.175452000      1.271241000      0.001567000
N        0.000000000      0.619998000      0.076906000
C       -1.175452000      1.271241000      0.001567000
C       -1.206675000      2.661367000     -0.111071000
C        1.206675000      2.661367000     -0.111071000
H       -2.144009000      3.194857000     -0.185350000
H        0.000000000      4.433011000     -0.253999000
H        2.144009000      3.194857000     -0.185350000
C       -2.378950000      0.397440000      0.012667000
N       -2.138657000     -0.924011000     -0.163163000
C       -3.164220000     -1.783605000     -0.156241000
C       -4.483830000     -1.372915000      0.005117000
C       -4.737524000     -0.018220000      0.191998000
C       -3.672585000      0.879510000      0.202673000
H       -2.903111000     -2.828560000     -0.275263000
H       -5.283585000     -2.102027000     -0.005068000
H       -5.750034000      0.338267000      0.338248000
H       -3.853059000      1.932283000      0.373042000
Fe       0.000000000     -1.482360000     -0.002389000
H        0.000000000     -2.906624000      0.755984000

35
TpyFeBH4+_quintet -2033.277063 0.268166 
C        0.000027000      3.582126000      0.000090000
C       -4.424722000     -1.217560000     -0.000153000
C       -3.088688000     -1.607125000     -0.000188000
N       -2.087367000     -0.718158000     -0.000119000
C       -2.364576000      0.606629000     -0.000013000
C       -3.677900000      1.066937000      0.000034000
C       -4.719667000      0.140896000     -0.000039000
H       -2.793108000     -2.649664000     -0.000256000
H       -3.895169000      2.126274000      0.000126000
H       -5.748066000      0.481571000     -0.000004000
H       -5.205452000     -1.966867000     -0.000210000
C       -1.172739000      1.493664000      0.000036000
N       -0.000004000      0.841674000      0.000033000
C        1.172752000      1.493640000      0.000038000
C        1.207044000      2.888482000      0.000070000
C       -1.207003000      2.888507000      0.000068000
H        2.144264000      3.427092000      0.000071000
H        0.000038000      4.665452000      0.000116000
H       -2.144212000      3.427135000      0.000070000
C        2.364589000      0.606587000     -0.000013000
N        2.087387000     -0.718206000     -0.000128000
C        3.088705000     -1.607179000     -0.000197000
C        4.424737000     -1.217616000     -0.000156000
C        4.719681000      0.140841000     -0.000033000
C        3.677917000      1.066886000      0.000040000
H        2.793119000     -2.649717000     -0.000271000
H        5.205467000     -1.966922000     -0.000214000
H        5.748081000      0.481515000      0.000006000
H        3.895191000      2.126222000      0.000140000
Fe       0.000037000     -1.308255000     -0.000023000
H       -0.000205000     -2.763522000     -1.048595000
B       -0.000249000     -3.497940000      0.000561000
H        1.015937000     -4.131425000      0.000719000
H       -0.000169000     -2.762948000      1.049341000
H       -1.016485000     -4.131335000      0.000741000

30
TpyCo++_doublet -2124.730020 0.230814
C        0.000000000      3.396644000     -0.000023000
C       -4.222232000     -1.624881000     -0.000080000
C       -2.859742000     -1.909848000     -0.000048000
N       -1.931614000     -0.940599000     -0.000035000
C       -2.323707000      0.372129000     -0.000052000
C       -3.665538000      0.717607000     -0.000083000
C       -4.628302000     -0.295262000     -0.000097000
H       -2.499189000     -2.932546000     -0.000033000
H       -3.965147000      1.757486000     -0.000097000
H       -5.681897000     -0.042428000     -0.000122000
H       -4.938672000     -2.436269000     -0.000090000
C       -1.192903000      1.317869000     -0.000035000
N        0.000000000      0.687088000     -0.000005000
C        1.192903000      1.317869000      0.000017000
C        1.215616000      2.709308000      0.000008000
C       -1.215616000      2.709308000     -0.000045000
H        2.152964000      3.249366000      0.000025000
H        0.000000000      4.480233000     -0.000030000
H       -2.152964000      3.249366000     -0.000069000
C        2.323707000      0.372129000      0.000047000
N        1.931614000     -0.940599000      0.000047000
C        2.859742000     -1.909848000      0.000074000
C        4.222232000     -1.624881000      0.000102000
C        4.628302000     -0.295262000      0.000102000
C        3.665538000      0.717607000      0.000074000
H        2.499189000     -2.932546000      0.000072000
H        4.938672000     -2.436269000      0.000123000
H        5.681897000     -0.042428000      0.000123000
H        3.965147000      1.757486000      0.000073000
Co       0.000000000     -1.153171000      0.000008000

31
TpyCoH+_doublet -2125.676036 0.238125
C        0.000000000      3.425021000      0.000010000
C       -4.245101000     -1.567374000     -0.000003000
C       -2.886341000     -1.873126000     -0.000004000
N       -1.939134000     -0.925256000     -0.000001000
C       -2.315789000      0.390799000      0.000003000
C       -3.654320000      0.759261000      0.000004000
C       -4.633540000     -0.233546000      0.000001000
H       -2.523656000     -2.891590000     -0.000007000
H       -3.933369000      1.804704000      0.000007000
H       -5.682517000      0.036493000      0.000002000
H       -4.973456000     -2.367744000     -0.000005000
C       -1.180943000      1.343232000      0.000005000
N        0.000000000      0.708885000      0.000003000
C        1.180943000      1.343232000      0.000004000
C        1.214659000      2.737051000      0.000008000
C       -1.214659000      2.737051000      0.000009000
H        2.151200000      3.278144000      0.000008000
H        0.000000000      4.508225000      0.000013000
H       -2.151200000      3.278144000      0.000011000
C        2.315789000      0.390799000      0.000000000
N        1.939134000     -0.925256000     -0.000005000
C        2.886341000     -1.873126000     -0.000009000
C        4.245101000     -1.567374000     -0.000007000
C        4.633540000     -0.233546000     -0.000001000
C        3.654320000      0.759261000      0.000003000
H        2.523656000     -2.891590000     -0.000013000
H        4.973456000     -2.367744000     -0.000009000
H        5.682517000      0.036493000      0.000001000
H        3.933369000      1.804704000      0.000007000
Co       0.000000000     -1.212529000     -0.000005000
H        0.000000000     -2.724266000     -0.000013000

35
TpyCoBH4+_doublet -2152.326820 0.271754
C        0.000000000      3.560543000     -0.174296000
C        4.247976000     -1.397093000      0.228164000
C        2.890473000     -1.707126000      0.218387000
N        1.945781000     -0.763466000      0.125059000
C        2.319468000      0.546732000      0.037543000
C        3.656645000      0.920302000      0.034200000
C        4.636134000     -0.066824000      0.131355000
H        2.534757000     -2.726351000      0.267665000
H        3.933491000      1.963364000     -0.042493000
H        5.684749000      0.204452000      0.131193000
H        4.975882000     -2.193998000      0.306087000
C        1.181533000      1.482227000     -0.039809000
N        0.000000000      0.841865000     -0.007994000
C       -1.181533000      1.482227000     -0.039810000
C       -1.212135000      2.872334000     -0.127203000
C        1.212134000      2.872334000     -0.127202000
H       -2.150364000      3.409229000     -0.156936000
H        0.000000000      4.641465000     -0.243879000
H        2.150363000      3.409230000     -0.156934000
C       -2.319468000      0.546732000      0.037542000
N       -1.945781000     -0.763466000      0.125057000
C       -2.890473000     -1.707126000      0.218386000
C       -4.247976000     -1.397093000      0.228165000
C       -4.636134000     -0.066824000      0.131356000
C       -3.656645000      0.920301000      0.034200000
H       -2.534757000     -2.726352000      0.267663000
H       -4.975881000     -2.193998000      0.306089000
H       -5.684749000      0.204451000      0.131195000
H       -3.933492000      1.963363000     -0.042492000
Co       0.000000000     -1.049313000      0.047838000
H        0.000002000     -2.662542000      0.323783000
B        0.000000000     -2.912226000     -0.973825000
H        0.000002000     -1.788876000     -1.570103000
H        1.023083000     -3.492626000     -1.192029000
H       -1.023083000     -3.492624000     -1.192028000

30
TpyCo++_quartet -2124.714021 0.230008
C        0.000000000      3.374725000     -0.000009000
C       -4.343960000     -1.541633000      0.000013000
C       -2.996609000     -1.890228000      0.000011000
N       -2.015437000     -0.972356000      0.000006000
C       -2.344735000      0.359438000      0.000003000
C       -3.670957000      0.766333000      0.000006000
C       -4.684530000     -0.194908000      0.000010000
H       -2.690122000     -2.929274000      0.000012000
H       -3.922371000      1.818617000      0.000004000
H       -5.723763000      0.111650000      0.000012000
H       -5.098438000     -2.317846000      0.000017000
C       -1.195013000      1.300760000     -0.000001000
N        0.000000000      0.679304000     -0.000002000
C        1.195013000      1.300760000     -0.000006000
C        1.220951000      2.691985000     -0.000010000
C       -1.220951000      2.691985000     -0.000005000
H        2.151945000      3.242230000     -0.000013000
H        0.000000000      4.458631000     -0.000012000
H       -2.151945000      3.242230000     -0.000005000
C        2.344735000      0.359438000     -0.000005000
N        2.015437000     -0.972356000     -0.000001000
C        2.996609000     -1.890228000      0.000000000
C        4.343960000     -1.541633000     -0.000004000
C        4.684530000     -0.194908000     -0.000009000
C        3.670957000      0.766333000     -0.000010000
H        2.690122000     -2.929274000      0.000004000
H        5.098438000     -2.317846000     -0.000004000
H        5.723763000      0.111650000     -0.000013000
H        3.922371000      1.818617000     -0.000014000
Co       0.000000000     -1.244476000      0.000003000

31
TpyCoH+_quartet -2125.645182 0.234687
C        0.000000000      3.367632000     -0.103767000
C       -4.438623000     -1.410797000     -0.057694000
C       -3.107315000     -1.800071000     -0.174059000
N       -2.096122000     -0.925269000     -0.155616000
C       -2.367208000      0.393724000     -0.002375000
C       -3.673845000      0.856139000      0.137161000
C       -4.722962000     -0.059384000      0.104167000
H       -2.830265000     -2.842499000     -0.277088000
H       -3.876333000      1.908612000      0.283302000
H       -5.745797000      0.280799000      0.211629000
H       -5.224284000     -2.154641000     -0.085483000
C       -1.177333000      1.284103000      0.011287000
N       -0.000001000      0.638175000      0.077516000
C        1.177332000      1.284102000      0.011289000
C        1.208560000      2.675903000     -0.073207000
C       -1.208561000      2.675903000     -0.073208000
H        2.145229000      3.212103000     -0.135666000
H        0.000000000      4.448629000     -0.175524000
H       -2.145229000      3.212103000     -0.135669000
C        2.367207000      0.393724000     -0.002373000
N        2.096122000     -0.925270000     -0.155609000
C        3.107315000     -1.800072000     -0.174052000
C        4.438623000     -1.410797000     -0.057693000
C        4.722962000     -0.059383000      0.104162000
C        3.673845000      0.856140000      0.137157000
H        2.830266000     -2.842500000     -0.277078000
H        5.224285000     -2.154640000     -0.085482000
H        5.745798000      0.280801000      0.211619000
H        3.876333000      1.908614000      0.283293000
Co       0.000001000     -1.395708000      0.073100000
H       -0.000018000     -2.567933000      1.123640000

35
TpyCoBH4+_quartet -2152.321352 0.268567
C       -0.000001000      3.565413000      0.029259000
C        4.423042000     -1.238183000      0.020322000
C        3.086260000     -1.626645000     -0.013561000
N        2.086955000     -0.737813000     -0.028170000
C        2.366155000      0.587571000     -0.003095000
C        3.679115000      1.047128000      0.032368000
C        4.719844000      0.119446000      0.042437000
H        2.788054000     -2.668009000     -0.025185000
H        3.897401000      2.106119000      0.054191000
H        5.748356000      0.458683000      0.069951000
H        5.203059000     -1.988262000      0.030623000
C        1.176416000      1.479091000     -0.003471000
N        0.000000000      0.831412000     -0.019195000
C       -1.176417000      1.479091000     -0.003471000
C       -1.208495000      2.873407000      0.019915000
C        1.208494000      2.873408000      0.019915000
H       -2.144903000      3.413259000      0.032122000
H       -0.000001000      4.648643000      0.046865000
H        2.144902000      3.413259000      0.032121000
C       -2.366155000      0.587570000     -0.003094000
N       -2.086955000     -0.737814000     -0.028168000
C       -3.086260000     -1.626646000     -0.013559000
C       -4.423043000     -1.238183000      0.020322000
C       -4.719844000      0.119445000      0.042436000
C       -3.679115000      1.047127000      0.032367000
H       -2.788056000     -2.668010000     -0.025183000
H       -5.203060000     -1.988263000      0.030623000
H       -5.748357000      0.458682000      0.069949000
H       -3.897401000      2.106119000      0.054189000
Co       0.000000000     -1.222825000     -0.113224000
H        0.000003000     -2.461209000      1.123979000
B        0.000002000     -3.370156000      0.218811000
H        0.000006000     -2.764679000     -0.921864000
H        1.017969000     -3.992003000      0.302395000
H       -1.017968000     -3.991997000      0.302391000

30
TpyNi++_singlet -2250.270026 0.230857
C        0.000000000      3.416312000     -0.000031000
C       -4.161819000     -1.658969000      0.000009000
C       -2.792642000     -1.913241000      0.000013000
N       -1.893686000     -0.919226000      0.000006000
C       -2.313215000      0.383808000     -0.000006000
C       -3.661794000      0.698119000     -0.000011000
C       -4.599037000     -0.339093000     -0.000003000
H       -2.405650000     -2.926416000      0.000023000
H       -3.985003000      1.731052000     -0.000020000
H       -5.658579000     -0.112360000     -0.000006000
H       -4.858846000     -2.487110000      0.000016000
C       -1.194327000      1.337986000     -0.000013000
N        0.000000000      0.710641000     -0.000006000
C        1.194327000      1.337986000     -0.000010000
C        1.215912000      2.729171000     -0.000023000
C       -1.215912000      2.729171000     -0.000026000
H        2.154640000      3.267243000     -0.000026000
H        0.000000000      4.499913000     -0.000040000
H       -2.154640000      3.267243000     -0.000032000
C        2.313215000      0.383808000      0.000000000
N        1.893686000     -0.919226000      0.000011000
C        2.792642000     -1.913241000      0.000021000
C        4.161819000     -1.658969000      0.000020000
C        4.599037000     -0.339093000      0.000009000
C        3.661794000      0.698119000     -0.000001000
H        2.405650000     -2.926416000      0.000029000
H        4.858846000     -2.487110000      0.000029000
H        5.658579000     -0.112360000      0.000008000
H        3.985003000      1.731052000     -0.000010000
Ni       0.000000000     -1.103618000      0.000010000

31
TpyNiH+_singlet -2251.226736 0.238596
C        0.000000000      3.440282000      0.000002000
C       -4.199251000     -1.593760000     -0.000004000
C       -2.835806000     -1.878608000     -0.000003000
N       -1.904860000     -0.915398000     -0.000002000
C       -2.303235000      0.394913000     -0.000001000
C       -3.646675000      0.741649000     -0.000002000
C       -4.609790000     -0.266940000     -0.000003000
H       -2.460195000     -2.891745000     -0.000003000
H       -3.940732000      1.783033000     -0.000002000
H       -5.663070000     -0.014326000     -0.000004000
H       -4.914062000     -2.406209000     -0.000005000
C       -1.180794000      1.359666000      0.000000000
N        0.000000000      0.730409000      0.000000000
C        1.180794000      1.359666000      0.000002000
C        1.215818000      2.753355000      0.000002000
C       -1.215818000      2.753355000      0.000001000
H        2.152492000      3.294304000      0.000003000
H        0.000000000      4.523499000      0.000003000
H       -2.152492000      3.294304000      0.000000000
C        2.303235000      0.394913000      0.000002000
N        1.904860000     -0.915398000      0.000001000
C        2.835806000     -1.878608000      0.000001000
C        4.199251000     -1.593760000      0.000002000
C        4.609790000     -0.266940000      0.000003000
C        3.646675000      0.741649000      0.000003000
H        2.460195000     -2.891745000      0.000000000
H        4.914062000     -2.406209000      0.000002000
H        5.663070000     -0.014326000      0.000004000
H        3.940732000      1.783033000      0.000004000
Ni       0.000000000     -1.160201000     -0.000001000
H        0.000000000     -2.630282000     -0.000002000

35
TpyNiBH4+_singlet -2277.857892 0.270728
C        0.000000000      3.584663000      0.145070000
C       -4.211944000     -1.404520000     -0.197855000
C       -2.851731000     -1.701495000     -0.171484000
N       -1.918958000     -0.745236000     -0.085670000
C       -2.308811000      0.562958000     -0.026106000
C       -3.649363000      0.921375000     -0.041219000
C       -4.616971000     -0.077921000     -0.128719000
H       -2.483509000     -2.716844000     -0.199554000
H       -3.936068000      1.963246000      0.012295000
H       -5.668559000      0.181196000     -0.143564000
H       -4.928872000     -2.211944000     -0.268728000
C       -1.180835000      1.504471000      0.037862000
N        0.000000000      0.863870000      0.009504000
C        1.180834000      1.504471000      0.037863000
C        1.211719000      2.895298000      0.107925000
C       -1.211720000      2.895298000      0.107924000
H        2.150971000      3.430757000      0.132687000
H        0.000000000      4.666323000      0.200941000
H       -2.150971000      3.430757000      0.132686000
C        2.308810000      0.562958000     -0.026105000
N        1.918958000     -0.745236000     -0.085670000
C        2.851732000     -1.701494000     -0.171485000
C        4.211944000     -1.404519000     -0.197857000
C        4.616971000     -0.077920000     -0.128719000
C        3.649363000      0.921376000     -0.041218000
H        2.483510000     -2.716844000     -0.199556000
H        4.928872000     -2.211942000     -0.268731000
H        5.668558000      0.181197000     -0.143564000
H        3.936067000      1.963246000      0.012297000
Ni       0.000000000     -1.000711000     -0.011782000
H       -0.000002000     -2.542097000     -0.464816000
B        0.000003000     -3.066857000      0.745532000
H       -1.020682000     -3.695522000      0.741808000
H        0.000002000     -2.195621000      1.613825000
H        1.020693000     -3.695515000      0.741805000

30
TpyNi++_triplet -2250.264917 0.229986
C        0.000000000      3.410747000     -0.000017000
C       -4.272305000     -1.584458000      0.000014000
C       -2.920497000     -1.900763000      0.000016000
N       -1.961912000     -0.953540000      0.000010000
C       -2.322450000      0.375398000      0.000002000
C       -3.657475000      0.745775000      0.000000000
C       -4.644416000     -0.243241000      0.000006000
H       -2.583744000     -2.930348000      0.000023000
H       -3.935561000      1.791457000     -0.000007000
H       -5.691469000      0.036249000      0.000004000
H       -5.009510000     -2.377055000      0.000019000
C       -1.188863000      1.332714000     -0.000004000
N        0.000000000      0.719009000     -0.000003000
C        1.188863000      1.332714000     -0.000008000
C        1.219391000      2.726840000     -0.000016000
C       -1.219391000      2.726840000     -0.000011000
H        2.152717000      3.273685000     -0.000020000
H        0.000000000      4.494401000     -0.000022000
H       -2.152717000      3.273685000     -0.000012000
C        2.322450000      0.375398000     -0.000005000
N        1.961912000     -0.953540000     -0.000001000
C        2.920497000     -1.900763000      0.000002000
C        4.272305000     -1.584458000      0.000002000
C        4.644416000     -0.243241000     -0.000002000
C        3.657475000      0.745775000     -0.000006000
H        2.583744000     -2.930348000      0.000005000
H        5.009510000     -2.377055000      0.000005000
H        5.691469000      0.036249000     -0.000002000
H        3.935561000      1.791457000     -0.000009000
Ni       0.000000000     -1.202055000      0.000005000

31
TpyNiH+_triplet -2251.146276 0.237081
C        0.000000000     -3.447469000      0.000003000
C        4.169391000      1.626316000     -0.000003000
C        2.822743000      1.900900000     -0.000004000
N        1.882787000      0.915963000     -0.000004000
C        2.295217000     -0.420206000     -0.000003000
C        3.656835000     -0.730046000     -0.000002000
C        4.597151000      0.284177000     -0.000002000
H        2.442701000      2.911756000     -0.000005000
H        3.964022000     -1.767893000     -0.000001000
H        5.653820000      0.047611000      0.000000000
H        4.879770000      2.442118000     -0.000002000
C        1.203637000     -1.366742000     -0.000002000
N        0.000000000     -0.729133000     -0.000004000
C       -1.203637000     -1.366742000      0.000001000
C       -1.219744000     -2.757293000      0.000004000
C        1.219744000     -2.757293000      0.000001000
H       -2.155155000     -3.301557000      0.000007000
H        0.000000000     -4.529724000      0.000006000
H        2.155155000     -3.301557000      0.000002000
C       -2.295217000     -0.420206000      0.000003000
N       -1.882787000      0.915963000      0.000006000
C       -2.822743000      1.900900000      0.000008000
C       -4.169391000      1.626316000      0.000006000
C       -4.597151000      0.284177000      0.000002000
C       -3.656835000     -0.730046000      0.000001000
H       -2.442701000      2.911756000      0.000011000
H       -4.879770000      2.442118000      0.000008000
H       -5.653820000      0.047611000      0.000001000
H       -3.964022000     -1.767893000     -0.000002000
Ni       0.000000000      1.135200000     -0.000003000
H        0.000000000      2.600047000     -0.000003000

35
TpyNiBH4+_triplet -2277.862846 0.269379
C        0.000000000      3.558443000      0.134569000
C       -4.378171000     -1.281551000     -0.194792000
C       -3.034225000     -1.644609000     -0.239099000
N       -2.051187000     -0.743134000     -0.165216000
C       -2.354020000      0.571112000     -0.032994000
C       -3.674433000      1.005185000      0.024367000
C       -4.699325000      0.063840000     -0.059916000
H       -2.721294000     -2.677860000     -0.322482000
H       -3.908362000      2.055093000      0.138149000
H       -5.733861000      0.382236000     -0.016393000
H       -5.144931000     -2.042450000     -0.259846000
C       -1.177259000      1.475216000      0.040536000
N        0.000000000      0.833251000      0.028473000
C        1.177259000      1.475216000      0.040536000
C        1.210020000      2.868381000      0.098857000
C       -1.210020000      2.868381000      0.098857000
H        2.146749000      3.408061000      0.108829000
H        0.000000000      4.640859000      0.179623000
H       -2.146749000      3.408061000      0.108829000
C        2.354020000      0.571112000     -0.032994000
N        2.051187000     -0.743134000     -0.165216000
C        3.034225000     -1.644609000     -0.239099000
C        4.378171000     -1.281551000     -0.194792000
C        4.699325000      0.063840000     -0.059916000
C        3.674433000      1.005185000      0.024367000
H        2.721294000     -2.677860000     -0.322482000
H        5.144931000     -2.042450000     -0.259846000
H        5.733861000      0.382236000     -0.016393000
H        3.908362000      2.055093000      0.138149000
Ni       0.000000000     -1.172115000     -0.050432000
H        0.000000000     -2.834943000     -0.412394000
B        0.000000000     -3.096274000      0.858839000
H       -1.026116000     -3.642862000      1.130731000
H        0.000000000     -1.940198000      1.455483000
H        1.026116000     -3.642862000      1.130731000

105
(dppe)2Fe++_singlet -4639.061190 0.851175
C       -0.681180000      0.436236000     -3.391057000
C        0.747601000      0.956957000     -3.221359000
H        1.355200000      0.789804000     -4.112638000
H        0.762564000      2.032928000     -3.025109000
H       -0.676062000     -0.579629000     -3.783556000
H       -1.259537000      1.055994000     -4.077726000
P        1.523902000      0.137167000     -1.745771000
P       -1.553405000      0.432732000     -1.736871000
C       -2.397169000      2.051834000     -1.741395000
C       -1.710398000      3.134631000     -1.178761000
C       -3.628539000      2.272962000     -2.368624000
C       -2.248727000      4.417406000     -1.217075000
C       -4.172687000      3.555170000     -2.396622000
C       -3.488712000      4.625554000     -1.820266000
H       -0.741321000      2.981829000     -0.709755000
H       -4.165388000      1.454636000     -2.832573000
H       -1.708070000      5.249259000     -0.781063000
H       -5.130187000      3.719721000     -2.876433000
H       -3.916074000      5.620792000     -1.850133000
C       -2.775431000     -0.917638000     -1.812328000
C       -2.378606000     -2.157000000     -2.342545000
C       -4.039624000     -0.794315000     -1.222381000
C       -3.245633000     -3.244261000     -2.300927000
C       -4.901307000     -1.888078000     -1.186511000
C       -4.509758000     -3.111448000     -1.725967000
H       -1.392875000     -2.291169000     -2.773733000
H       -4.356451000      0.143929000     -0.787892000
H       -2.935552000     -4.193341000     -2.722002000
H       -5.880694000     -1.779357000     -0.736128000
H       -5.186036000     -3.957638000     -1.701031000
C        1.511929000     -1.649425000     -2.148107000
C        1.377645000     -2.567312000     -1.098808000
C        1.604360000     -2.123391000     -3.464814000
C        1.325643000     -3.934913000     -1.357138000
C        1.548858000     -3.490829000     -3.720605000
C        1.406707000     -4.398082000     -2.668271000
H        1.342573000     -2.226482000     -0.071449000
H        1.726781000     -1.437474000     -4.294577000
H        1.233227000     -4.632260000     -0.533211000
H        1.624085000     -3.849744000     -4.740269000
H        1.370285000     -5.461515000     -2.873502000
C        3.261459000      0.685737000     -1.760183000
C        3.544952000      2.031038000     -1.487891000
C        4.308847000     -0.203041000     -2.031576000
C        4.861758000      2.479399000     -1.477103000
C        5.625149000      0.253107000     -2.022901000
C        5.903945000      1.589661000     -1.740983000
H        2.747630000      2.731675000     -1.272395000
H        4.104792000     -1.246265000     -2.237116000
H        5.073311000      3.520019000     -1.262754000
H        6.432758000     -0.436610000     -2.238431000
H        6.929512000      1.939464000     -1.733618000
Fe       0.000003000      0.326479000      0.000000000
C        0.681188000      0.436218000      3.391056000
C       -0.747591000      0.956945000      3.221360000
H       -1.355190000      0.789793000      4.112639000
H       -0.762549000      2.032916000      3.025111000
H        0.676068000     -0.579648000      3.783551000
H        1.259548000      1.055972000      4.077726000
P        1.553412000      0.432717000      1.736869000
P       -1.523897000      0.137161000      1.745771000
C        2.775427000     -0.917664000      1.812318000
C        4.039622000     -0.794348000      1.222375000
C        2.378591000     -2.157026000      2.342528000
C        4.901297000     -1.888118000      1.186502000
C        3.245609000     -3.244293000      2.300906000
C        4.509737000     -3.111487000      1.725950000
H        4.356458000      0.143896000      0.787891000
H        1.392858000     -2.291189000      2.773713000
H        5.880686000     -1.779402000      0.736122000
H        2.935520000     -4.193374000      2.721975000
H        5.186009000     -3.957683000      1.701012000
C       -3.261449000      0.685751000      1.760184000
C       -4.308848000     -0.203015000      2.031571000
C       -3.544926000      2.031058000      1.487899000
C       -5.625144000      0.253148000      2.022897000
C       -4.861727000      2.479434000      1.477112000
C       -5.903924000      1.589707000      1.740987000
H       -4.104805000     -1.246243000      2.237105000
H       -2.747595000      2.731686000      1.272407000
H       -6.432761000     -0.436560000      2.238424000
H       -5.073267000      3.520057000      1.262768000
H       -6.929487000      1.939522000      1.733623000
C        2.397191000      2.051811000      1.741402000
C        3.628562000      2.272925000      2.368635000
C        1.710431000      3.134617000      1.178771000
C        4.172722000      3.555127000      2.396640000
C        2.248773000      4.417387000      1.217093000
C        3.488759000      4.625521000      1.820288000
H        4.165402000      1.454591000      2.832581000
H        0.741355000      2.981826000      0.709761000
H        5.130222000      3.719666000      2.876453000
H        1.708124000      5.249247000      0.781083000
H        3.916130000      5.620755000      1.850160000
C       -1.511948000     -1.649430000      2.148106000
C       -1.377707000     -2.567319000      1.098804000
C       -1.604364000     -2.123395000      3.464815000
C       -1.325732000     -3.934922000      1.357132000
C       -1.548889000     -3.490835000      3.720604000
C       -1.406780000     -4.398090000      2.668266000
H       -1.342647000     -2.226489000      0.071445000
H       -1.726754000     -1.437477000      4.294582000
H       -1.233352000     -4.632270000      0.533203000
H       -1.624103000     -3.849749000      4.740269000
H       -1.370379000     -5.461524000      2.873496000

106
(dppe)2FeH+_singlet -4639.957563 0.858639
C        0.606210000      0.112500000     -3.333194000
C       -0.622027000     -0.788120000     -3.228363000
H       -1.289233000     -0.682792000     -4.085778000
H       -0.325728000     -1.836600000     -3.154010000
H        0.305261000      1.147953000     -3.502027000
H        1.271798000     -0.184012000     -4.145066000
P       -1.520440000     -0.321076000     -1.658766000
P        1.519498000      0.002140000     -1.701801000
C        2.683794000     -1.370827000     -2.056872000
C        2.429014000     -2.630633000     -1.509608000
C        3.748680000     -1.213531000     -2.956296000
C        3.235226000     -3.717408000     -1.842468000
C        4.555549000     -2.299433000     -3.281341000
C        4.300112000     -3.553558000     -2.724062000
H        1.605524000     -2.747332000     -0.817528000
H        3.952652000     -0.245542000     -3.399781000
H        3.035675000     -4.687818000     -1.403700000
H        5.380637000     -2.168942000     -3.972194000
H        4.930139000     -4.397844000     -2.979443000
C        2.524974000      1.542532000     -1.654156000
C        1.906279000      2.770125000     -1.934166000
C        3.849246000      1.543222000     -1.199857000
C        2.601683000      3.966001000     -1.773053000
C        4.541150000      2.740648000     -1.036582000
C        3.920370000      3.954950000     -1.321558000
H        0.876935000      2.806262000     -2.272156000
H        4.345556000      0.606628000     -0.983072000
H        2.112715000      4.905833000     -2.003524000
H        5.566873000      2.723993000     -0.686511000
H        4.460880000      4.885713000     -1.195465000
C       -2.292900000      1.267687000     -2.176164000
C       -1.863080000      2.444169000     -1.555006000
C       -3.222001000      1.351811000     -3.222207000
C       -2.346870000      3.684777000     -1.964021000
C       -3.710355000      2.590081000     -3.629280000
C       -3.272411000      3.758321000     -3.002073000
H       -1.162803000      2.392974000     -0.729310000
H       -3.572538000      0.450202000     -3.712319000
H       -2.013347000      4.585485000     -1.462590000
H       -4.432051000      2.645665000     -4.436187000
H       -3.656005000      4.720469000     -3.321425000
C       -2.892980000     -1.537420000     -1.595926000
C       -2.614325000     -2.895419000     -1.801306000
C       -4.200233000     -1.155406000     -1.276081000
C       -3.624532000     -3.846893000     -1.697298000
C       -5.206756000     -2.111201000     -1.157590000
C       -4.922381000     -3.458183000     -1.369272000
H       -1.605992000     -3.221575000     -2.028061000
H       -4.437941000     -0.109317000     -1.132652000
H       -3.396458000     -4.893100000     -1.866600000
H       -6.214349000     -1.801483000     -0.905048000
H       -5.706946000     -4.200467000     -1.280989000
Fe       0.000000000     -0.152440000      0.000000000
C       -0.606210000      0.112500000      3.333194000
C        0.622027000     -0.788120000      3.228363000
H        1.289233000     -0.682792000      4.085778000
H        0.325728000     -1.836600000      3.154010000
H       -0.305261000      1.147953000      3.502027000
H       -1.271798000     -0.184012000      4.145066000
P       -1.519498000      0.002140000      1.701801000
P        1.520440000     -0.321076000      1.658766000
C       -2.524974000      1.542532000      1.654155000
C       -3.849246000      1.543222000      1.199857000
C       -1.906278000      2.770125000      1.934166000
C       -4.541149000      2.740648000      1.036581000
C       -2.601683000      3.966001000      1.773052000
C       -3.920370000      3.954950000      1.321557000
H       -4.345556000      0.606628000      0.983072000
H       -0.876935000      2.806262000      2.272156000
H       -5.566872000      2.723994000      0.686511000
H       -2.112714000      4.905833000      2.003523000
H       -4.460879000      4.885713000      1.195464000
C        2.892980000     -1.537420000      1.595927000
C        4.200233000     -1.155406000      1.276082000
C        2.614324000     -2.895419000      1.801306000
C        5.206756000     -2.111201000      1.157591000
C        3.624532000     -3.846893000      1.697299000
C        4.922381000     -3.458183000      1.369273000
H        4.437941000     -0.109317000      1.132652000
H        1.605992000     -3.221575000      2.028061000
H        6.214349000     -1.801483000      0.905049000
H        3.396458000     -4.893100000      1.866600000
H        5.706946000     -4.200467000      1.280989000
C       -2.683794000     -1.370827000      2.056872000
C       -3.748680000     -1.213531000      2.956296000
C       -2.429014000     -2.630633000      1.509608000
C       -4.555549000     -2.299433000      3.281340000
C       -3.235226000     -3.717408000      1.842468000
C       -4.300112000     -3.553558000      2.724061000
H       -3.952652000     -0.245542000      3.399780000
H       -1.605524000     -2.747332000      0.817527000
H       -5.380637000     -2.168942000      3.972194000
H       -3.035675000     -4.687818000      1.403699000
H       -4.930139000     -4.397844000      2.979442000
C        2.292899000      1.267687000      2.176164000
C        1.863080000      2.444169000      1.555006000
C        3.222000000      1.351811000      3.222208000
C        2.346870000      3.684777000      1.964021000
C        3.710354000      2.590081000      3.629280000
C        3.272410000      3.758321000      3.002073000
H        1.162803000      2.392974000      0.729310000
H        3.572538000      0.450202000      3.712320000
H        2.013347000      4.585485000      1.462590000
H        4.432051000      2.645665000      4.436188000
H        3.656004000      4.720469000      3.321426000
H        0.000000000     -1.642704000      0.000000000

110
(dppe)2FeBH4+_singlet -4666.576568 0.891217
C        0.748635000      1.308812000     -3.183463000
C       -0.664170000      0.734629000     -3.328778000
H       -1.264633000      1.300731000     -4.043166000
H       -0.629603000     -0.300931000     -3.670274000
H        0.723336000      2.397722000     -3.124045000
H        1.367024000      1.039758000     -4.039645000
P       -1.492530000      0.669260000     -1.673946000
P        1.604988000      0.650554000     -1.641226000
C        3.178597000     -0.036380000     -2.312693000
C        3.531827000     -1.379348000     -2.192843000
C        4.044036000      0.843871000     -2.983179000
C        4.737340000     -1.837976000     -2.722501000
C        5.241464000      0.381686000     -3.517439000
C        5.592939000     -0.962851000     -3.384025000
H        2.866183000     -2.073533000     -1.710051000
H        3.793406000      1.894756000     -3.076445000
H        4.999346000     -2.883577000     -2.615256000
H        5.900531000      1.069741000     -4.034268000
H        6.527735000     -1.322438000     -3.798663000
C        2.244595000      2.144329000     -0.752719000
C        1.548505000      3.356963000     -0.704848000
C        3.425538000      2.017320000     -0.004709000
C        2.016597000      4.411971000      0.078605000
C        3.889502000      3.068920000      0.776713000
C        3.182982000      4.270649000      0.825455000
H        0.639523000      3.499352000     -1.270918000
H        3.993945000      1.097935000     -0.051626000
H        1.464752000      5.344599000      0.096450000
H        4.805612000      2.952634000      1.344444000
H        3.545839000      5.092299000      1.432049000
C       -1.727913000      2.434442000     -1.214962000
C       -1.644686000      2.802882000      0.132010000
C       -1.942935000      3.431661000     -2.177156000
C       -1.770713000      4.135329000      0.514959000
C       -2.059466000      4.766043000     -1.795509000
C       -1.972775000      5.120648000     -0.448160000
H       -1.482501000      2.050570000      0.890855000
H       -2.019390000      3.177062000     -3.227266000
H       -1.708072000      4.398264000      1.564227000
H       -2.220527000      5.528327000     -2.548981000
H       -2.065294000      6.159984000     -0.154718000
C       -3.174394000      0.042512000     -2.048080000
C       -3.318236000     -1.312405000     -2.372228000
C       -4.308152000      0.864651000     -2.004478000
C       -4.579476000     -1.839033000     -2.635719000
C       -5.567690000      0.331694000     -2.270285000
C       -5.706396000     -1.020726000     -2.581014000
H       -2.451458000     -1.958606000     -2.408615000
H       -4.216519000      1.912163000     -1.746645000
H       -4.678530000     -2.891993000     -2.870571000
H       -6.440394000      0.973721000     -2.232292000
H       -6.688457000     -1.433552000     -2.780815000
Fe      -0.004834000     -0.420975000     -0.295610000
C       -0.784377000     -2.109450000      2.628514000
C        0.544752000     -2.684268000      2.144965000
H        1.148318000     -3.066015000      2.970544000
H        0.388779000     -3.500256000      1.435526000
H       -0.610872000     -1.392825000      3.430620000
H       -1.452027000     -2.884131000      3.006574000
P       -1.634201000     -1.250326000      1.195143000
P        1.463206000     -1.336925000      1.247872000
C       -2.661474000      0.063130000      1.969470000
C       -3.843884000      0.486422000      1.344941000
C       -2.201784000      0.769130000      3.090387000
C       -4.552888000      1.577873000      1.835687000
C       -2.913872000      1.863753000      3.577276000
C       -4.091132000      2.270971000      2.953237000
H       -4.211566000     -0.028499000      0.469038000
H       -1.278305000      0.495138000      3.582509000
H       -5.464528000      1.888336000      1.338492000
H       -2.545140000      2.394972000      4.447305000
H       -4.643860000      3.121775000      3.334212000
C        3.129635000     -2.063224000      1.021434000
C        4.286405000     -1.321398000      1.287837000
C        3.253366000     -3.376234000      0.545915000
C        5.544502000     -1.877175000      1.070143000
C        4.513338000     -3.929598000      0.336528000
C        5.660963000     -3.180588000      0.592610000
H        4.208666000     -0.315814000      1.681080000
H        2.374456000     -3.964522000      0.314549000
H        6.432989000     -1.292225000      1.277732000
H        4.596775000     -4.945950000     -0.030740000
H        6.640566000     -3.612450000      0.424391000
C       -2.791087000     -2.586356000      0.679212000
C       -4.093112000     -2.696832000      1.184894000
C       -2.289547000     -3.604568000     -0.140099000
C       -4.890673000     -3.783603000      0.834699000
C       -3.088202000     -4.693817000     -0.479494000
C       -4.394250000     -4.781057000     -0.002944000
H       -4.493945000     -1.946976000      1.853568000
H       -1.286964000     -3.546887000     -0.536879000
H       -5.900169000     -3.851660000      1.223585000
H       -2.686865000     -5.467758000     -1.123555000
H       -5.018906000     -5.624438000     -0.273869000
C        1.675352000     -0.079864000      2.577166000
C        1.191920000      1.216472000      2.374977000
C        2.240025000     -0.406778000      3.818500000
C        1.262407000      2.171887000      3.386739000
C        2.311018000      0.545203000      4.830634000
C        1.820736000      1.836212000      4.616645000
H        0.778300000      1.512818000      1.417613000
H        2.633815000     -1.401919000      3.992325000
H        0.892713000      3.173585000      3.203780000
H        2.751215000      0.283589000      5.785906000
H        1.881957000      2.575736000      5.406715000
H       -0.288906000     -1.710310000     -1.157745000
B        0.303938000     -2.454027000     -2.083144000
H        0.890412000     -1.771106000     -2.870277000
H        0.983508000     -3.217852000     -1.446119000
H       -0.700359000     -2.941516000     -2.533685000

105
(dppe)2Fe++_triplet -4639.106056 0.851011
C       -0.649164000      0.446910000     -3.422771000
C        0.779374000      0.964447000     -3.245343000
H        1.389700000      0.796738000     -4.134718000
H        0.796293000      2.039443000     -3.045629000
H       -0.643841000     -0.571163000     -3.810387000
H       -1.220217000      1.065389000     -4.116841000
P        1.549582000      0.139445000     -1.770746000
P       -1.536755000      0.451189000     -1.778404000
C       -2.425109000      2.045360000     -1.790943000
C       -1.794002000      3.148533000     -1.202133000
C       -3.646462000      2.223945000     -2.452120000
C       -2.378489000      4.410706000     -1.254586000
C       -4.235134000      3.485539000     -2.493123000
C       -3.605876000      4.577358000     -1.894667000
H       -0.839264000      3.023625000     -0.698891000
H       -4.140619000      1.388027000     -2.932285000
H       -1.882403000      5.259566000     -0.798727000
H       -5.183589000      3.617534000     -3.000170000
H       -4.067142000      5.556999000     -1.935047000
C       -2.722313000     -0.932535000     -1.832314000
C       -2.293222000     -2.172209000     -2.335875000
C       -3.990194000     -0.828326000     -1.246294000
C       -3.133541000     -3.279218000     -2.273533000
C       -4.824338000     -1.942226000     -1.188700000
C       -4.401486000     -3.166190000     -1.702703000
H       -1.303088000     -2.291100000     -2.761104000
H       -4.330718000      0.110990000     -0.832348000
H       -2.799175000     -4.228699000     -2.674633000
H       -5.806996000     -1.848832000     -0.741977000
H       -5.056538000     -4.028283000     -1.661197000
C        1.559655000     -1.644918000     -2.178664000
C        1.393175000     -2.571727000     -1.142171000
C        1.706062000     -2.105910000     -3.494817000
C        1.366892000     -3.937007000     -1.413459000
C        1.671950000     -3.471893000     -3.763854000
C        1.500606000     -4.388660000     -2.724894000
H        1.303853000     -2.237969000     -0.116020000
H        1.852989000     -1.411827000     -4.313854000
H        1.249138000     -4.642523000     -0.599604000
H        1.786399000     -3.821215000     -4.783174000
H        1.480406000     -5.450608000     -2.939805000
C        3.280352000      0.707204000     -1.754582000
C        3.541649000      2.058552000     -1.489699000
C        4.344076000     -0.173100000     -1.987389000
C        4.852431000      2.521868000     -1.448732000
C        5.654482000      0.298366000     -1.949743000
C        5.910853000      1.641018000     -1.675552000
H        2.730839000      2.752420000     -1.304415000
H        4.156465000     -1.220674000     -2.186270000
H        5.046875000      3.566894000     -1.239775000
H        6.475185000     -0.384173000     -2.136801000
H        6.931949000      2.002446000     -1.645224000
Fe       0.000001000      0.354539000      0.000005000
C        0.649153000      0.446849000      3.422786000
C       -0.779385000      0.964386000      3.245360000
H       -1.389714000      0.796665000      4.134730000
H       -0.796304000      2.039385000      3.045660000
H        0.643830000     -0.571227000      3.810395000
H        1.220203000      1.065322000      4.116864000
P        1.536752000      0.451143000      1.778423000
P       -1.549586000      0.139406000      1.770747000
C        2.722283000     -0.932604000      1.832303000
C        3.990152000     -0.828413000      1.246253000
C        2.293178000     -2.172278000      2.335853000
C        4.824271000     -1.942329000      1.188617000
C        3.133473000     -3.279304000      2.273470000
C        4.401405000     -3.166294000      1.702609000
H        4.330686000      0.110903000      0.832316000
H        1.303052000     -2.291157000      2.761103000
H        5.806920000     -1.848949000      0.741871000
H        2.799096000     -4.228785000      2.674562000
H        5.056437000     -4.028401000      1.661070000
C       -3.280360000      0.707150000      1.754589000
C       -4.344077000     -0.173169000      1.987370000
C       -3.541668000      2.058502000      1.489735000
C       -5.654487000      0.298287000      1.949729000
C       -4.852454000      2.521807000      1.448772000
C       -5.910869000      1.640942000      1.675566000
H       -4.156458000     -1.220745000      2.186227000
H       -2.730863000      2.752381000      1.304472000
H       -6.475184000     -0.384264000      2.136769000
H       -5.046906000      3.566836000      1.239837000
H       -6.931968000      2.002362000      1.645242000
C        2.425136000      2.045298000      1.790998000
C        3.646510000      2.223839000      2.452146000
C        1.794028000      3.148502000      1.202247000
C        4.235204000      3.485422000      2.493177000
C        2.378537000      4.410664000      1.254727000
C        3.605947000      4.577274000      1.894778000
H        4.140667000      1.387897000      2.932268000
H        0.839271000      3.023629000      0.699033000
H        5.183675000      3.617384000      3.000202000
H        1.882452000      5.259549000      0.798913000
H        4.067230000      5.556905000      1.935179000
C       -1.559645000     -1.644965000      2.178632000
C       -1.393146000     -2.571753000      1.142123000
C       -1.706056000     -2.105983000      3.494775000
C       -1.366848000     -3.937037000      1.413385000
C       -1.671929000     -3.471971000      3.763787000
C       -1.500566000     -4.388716000      2.724811000
H       -1.303821000     -2.237974000      0.115978000
H       -1.852997000     -1.411917000      4.313823000
H       -1.249078000     -4.642537000      0.599519000
H       -1.786382000     -3.821313000      4.783100000
H       -1.480354000     -5.450668000      2.939703000

106
(dppe)2FeH+_triplet -4639.953634 0.856570
C        0.653859000     -0.177519000      3.344590000
C       -0.473927000      0.858216000      3.272082000
H       -1.130212000      0.802133000      4.142834000
H       -0.069742000      1.871005000      3.208525000
H        0.241382000     -1.174362000      3.507839000
H        1.354761000      0.038199000      4.152551000
P       -1.450491000      0.520016000      1.718255000
P        1.570073000     -0.155821000      1.714938000
C        2.824610000      1.148468000      2.038869000
C        2.628757000      2.430533000      1.516519000
C        3.917222000      0.908474000      2.885418000
C        3.520439000      3.456380000      1.823664000
C        4.808485000      1.934774000      3.183671000
C        4.611931000      3.210462000      2.652089000
H        1.783012000      2.617435000      0.866314000
H        4.079325000     -0.077443000      3.305906000
H        3.365322000      4.442673000      1.403150000
H        5.653966000      1.740199000      3.833598000
H        5.308314000      4.007472000      2.886482000
C        2.492876000     -1.737459000      1.632708000
C        1.863954000     -2.937671000      1.992102000
C        3.773336000     -1.786455000      1.065233000
C        2.511894000     -4.156386000      1.803217000
C        4.416771000     -3.005935000      0.877773000
C        3.789135000     -4.194346000      1.246139000
H        0.865999000     -2.935330000      2.413797000
H        4.271859000     -0.870560000      0.774176000
H        2.018373000     -5.076065000      2.096529000
H        5.407819000     -3.027120000      0.439663000
H        4.291842000     -5.143402000      1.101093000
C       -2.222717000     -1.089363000      2.178915000
C       -1.750453000     -2.255083000      1.567638000
C       -3.178125000     -1.196596000      3.199192000
C       -2.222228000     -3.506039000      1.958093000
C       -3.655054000     -2.446145000      3.586113000
C       -3.177554000     -3.602710000      2.966729000
H       -1.017219000     -2.184462000      0.773347000
H       -3.555456000     -0.305399000      3.688064000
H       -1.855529000     -4.397273000      1.463037000
H       -4.396976000     -2.518705000      4.373099000
H       -3.551996000     -4.573510000      3.270504000
C       -2.809233000      1.746709000      1.721742000
C       -2.502762000      3.097356000      1.932633000
C       -4.124021000      1.387549000      1.404312000
C       -3.499536000      4.065259000      1.850253000
C       -5.117210000      2.359630000      1.312627000
C       -4.808748000      3.698807000      1.538823000
H       -1.483604000      3.401119000      2.142243000
H       -4.377352000      0.349269000      1.230904000
H       -3.252990000      5.106440000      2.024388000
H       -6.130788000      2.069511000      1.061496000
H       -5.582601000      4.454375000      1.469499000
Fe       0.000000000      0.433875000      0.000000000
C       -0.653859000     -0.177519000     -3.344590000
C        0.473928000      0.858216000     -3.272082000
H        1.130212000      0.802133000     -4.142834000
H        0.069742000      1.871005000     -3.208525000
H       -0.241381000     -1.174362000     -3.507840000
H       -1.354761000      0.038199000     -4.152551000
P       -1.570073000     -0.155821000     -1.714938000
P        1.450492000      0.520016000     -1.718255000
C       -2.492877000     -1.737459000     -1.632708000
C       -3.773336000     -1.786455000     -1.065233000
C       -1.863955000     -2.937671000     -1.992103000
C       -4.416772000     -3.005935000     -0.877773000
C       -2.511895000     -4.156386000     -1.803218000
C       -3.789135000     -4.194346000     -1.246139000
H       -4.271859000     -0.870560000     -0.774176000
H       -0.866000000     -2.935330000     -2.413797000
H       -5.407819000     -3.027120000     -0.439663000
H       -2.018374000     -5.076065000     -2.096529000
H       -4.291843000     -5.143401000     -1.101093000
C        2.809234000      1.746709000     -1.721742000
C        4.124022000      1.387549000     -1.404312000
C        2.502763000      3.097356000     -1.932633000
C        5.117210000      2.359630000     -1.312627000
C        3.499536000      4.065259000     -1.850253000
C        4.808749000      3.698807000     -1.538823000
H        4.377352000      0.349268000     -1.230904000
H        1.483604000      3.401119000     -2.142243000
H        6.130788000      2.069511000     -1.061496000
H        3.252990000      5.106440000     -2.024388000
H        5.582602000      4.454375000     -1.469499000
C       -2.824610000      1.148468000     -2.038869000
C       -3.917222000      0.908474000     -2.885418000
C       -2.628757000      2.430533000     -1.516519000
C       -4.808485000      1.934774000     -3.183672000
C       -3.520440000      3.456380000     -1.823663000
C       -4.611931000      3.210462000     -2.652089000
H       -4.079324000     -0.077443000     -3.305906000
H       -1.783012000      2.617435000     -0.866314000
H       -5.653966000      1.740199000     -3.833598000
H       -3.365323000      4.442673000     -1.403149000
H       -5.308314000      4.007472000     -2.886481000
C        2.222717000     -1.089363000     -2.178915000
C        1.750453000     -2.255083000     -1.567638000
C        3.178125000     -1.196596000     -3.199192000
C        2.222228000     -3.506039000     -1.958093000
C        3.655055000     -2.446145000     -3.586112000
C        3.177554000     -3.602710000     -2.966729000
H        1.017219000     -2.184462000     -0.773347000
H        3.555457000     -0.305399000     -3.688063000
H        1.855529000     -4.397273000     -1.463037000
H        4.396977000     -2.518705000     -4.373098000
H        3.551996000     -4.573510000     -3.270503000
H        0.000000000      2.030056000      0.000000000

110
(dppe)2FeBH4+_triplet -4666.593648 0.891092
C        0.729232000     -0.071326000     -3.360952000
C       -0.492895000     -0.991144000     -3.291720000
H       -1.113875000     -0.892477000     -4.184432000
H       -0.196287000     -2.036636000     -3.190537000
H        0.416270000      0.948785000     -3.586243000
H        1.421379000     -0.387187000     -4.142332000
P       -1.483637000     -0.539864000     -1.783167000
P        1.644003000     -0.061958000     -1.724632000
C        3.042524000     -1.215894000     -2.042413000
C        3.206824000     -2.398194000     -1.319174000
C        3.957104000     -0.899403000     -3.061655000
C        4.271871000     -3.252090000     -1.606049000
C        5.016916000     -1.753374000     -3.343075000
C        5.176769000     -2.933482000     -2.613029000
H        2.507668000     -2.669068000     -0.545263000
H        3.854074000      0.021411000     -3.625132000
H        4.387070000     -4.164005000     -1.032867000
H        5.717827000     -1.499113000     -4.129831000
H        6.003430000     -3.598894000     -2.834331000
C        2.468594000      1.583098000     -1.663662000
C        1.802426000      2.746805000     -2.068815000
C        3.746297000      1.698716000     -1.098399000
C        2.402782000      3.994814000     -1.914880000
C        4.341734000      2.946574000     -0.943228000
C        3.671855000      4.099370000     -1.349260000
H        0.811311000      2.698438000     -2.499702000
H        4.284508000      0.810265000     -0.794615000
H        1.877280000      4.884076000     -2.244417000
H        5.331523000      3.017602000     -0.507307000
H        4.138087000      5.070605000     -1.231666000
C       -2.005526000      1.173934000     -2.197081000
C       -1.547481000      2.242799000     -1.424714000
C       -2.801957000      1.438545000     -3.321574000
C       -1.876616000      3.555499000     -1.756757000
C       -3.129401000      2.748519000     -3.656143000
C       -2.667910000      3.809561000     -2.873046000
H       -0.939017000      2.052290000     -0.551638000
H       -3.176856000      0.621573000     -3.927805000
H       -1.523884000      4.369798000     -1.135675000
H       -3.746495000      2.943689000     -4.525567000
H       -2.930128000      4.828386000     -3.134062000
C       -3.016276000     -1.530312000     -1.911544000
C       -2.946105000     -2.887873000     -2.250816000
C       -4.260008000     -0.966046000     -1.598392000
C       -4.103518000     -3.662326000     -2.276992000
C       -5.412567000     -1.744914000     -1.623627000
C       -5.336796000     -3.095039000     -1.960984000
H       -1.994893000     -3.352130000     -2.473227000
H       -4.331988000      0.084137000     -1.346455000
H       -4.038158000     -4.711210000     -2.541955000
H       -6.368885000     -1.297572000     -1.378722000
H       -6.234697000     -3.701706000     -1.979951000
Fe      -0.000015000     -0.700688000      0.000049000
C       -0.729205000     -0.071028000      3.361007000
C        0.492920000     -0.990849000      3.291820000
H        1.113928000     -0.892108000      4.184505000
H        0.196310000     -2.036351000      3.190737000
H       -0.416241000      0.949102000      3.586207000
H       -1.421343000     -0.386825000      4.142423000
P       -1.643978000     -0.061806000      1.724693000
P        1.483613000     -0.539695000      1.783195000
C       -2.468575000      1.583240000      1.663574000
C       -3.746294000      1.698804000      1.098336000
C       -1.802398000      2.746986000      2.068603000
C       -4.341734000      2.946647000      0.943061000
C       -2.402759000      3.994980000      1.914567000
C       -3.671846000      4.099482000      1.348966000
H       -4.284512000      0.810323000      0.794653000
H       -0.811273000      2.698659000      2.499471000
H       -5.331536000      3.017633000      0.507160000
H       -1.877251000      4.884273000      2.244007000
H       -4.138082000      5.070705000      1.231291000
C        3.016218000     -1.530186000      1.911616000
C        4.259990000     -0.965988000      1.598502000
C        2.945959000     -2.887742000      2.250890000
C        5.412506000     -1.744917000      1.623789000
C        4.103330000     -3.662256000      2.277117000
C        5.336650000     -3.095035000      1.961157000
H        4.332034000      0.084188000      1.346554000
H        1.994711000     -3.351949000      2.473248000
H        6.368857000     -1.297630000      1.378914000
H        4.037904000     -4.711137000      2.542080000
H        6.234519000     -3.701749000      1.980165000
C       -3.042486000     -1.215730000      2.042547000
C       -3.957070000     -0.899200000      3.061773000
C       -3.206776000     -2.398061000      1.319356000
C       -5.016877000     -1.753165000      3.343225000
C       -4.271818000     -3.251952000      1.606263000
C       -5.176721000     -2.933306000      2.613227000
H       -3.854046000      0.021640000      3.625210000
H       -2.507613000     -2.668959000      0.545458000
H       -5.717793000     -1.498877000      4.129967000
H       -4.387011000     -4.163891000      1.033118000
H       -6.003379000     -3.598712000      2.834553000
C        2.005544000      1.174120000      2.196987000
C        1.547501000      2.242943000      1.424561000
C        2.801998000      1.438790000      3.321449000
C        1.876657000      3.555659000      1.756518000
C        3.129467000      2.748781000      3.655931000
C        2.667975000      3.809780000      2.872777000
H        0.939018000      2.052385000      0.551508000
H        3.176895000      0.621852000      3.927727000
H        1.523925000      4.369925000      1.135392000
H        3.746579000      2.943997000      4.525332000
H        2.930211000      4.828618000      3.133725000
H        0.438527000     -2.329654000     -0.896131000
B        0.000007000     -3.076355000     -0.000014000
H       -0.907200000     -3.721359000     -0.448365000
H       -0.438308000     -2.329685000      0.896239000
H        0.907071000     -3.721643000      0.448226000

105
(dppe)2Fe++_quintet -4639.086329 0.848652
C       -0.774088000      0.662770000     -3.358038000
C        0.757429000      0.694728000     -3.258810000
H        1.220209000      0.440412000     -4.214992000
H        1.111870000      1.697175000     -3.003586000
H       -1.119675000     -0.310010000     -3.711667000
H       -1.125692000      1.412557000     -4.069591000
P        1.415456000     -0.426235000     -1.927694000
P       -1.609600000      0.969711000     -1.710978000
C       -2.252658000      2.667610000     -1.715301000
C       -1.874403000      3.527242000     -0.675898000
C       -3.104775000      3.134121000     -2.726971000
C       -2.344052000      4.838378000     -0.643139000
C       -3.571648000      4.444722000     -2.689996000
C       -3.193032000      5.295750000     -1.649712000
H       -1.208670000      3.172556000      0.104302000
H       -3.412042000      2.479335000     -3.535122000
H       -2.047232000      5.500490000      0.161771000
H       -4.230905000      4.803212000     -3.471573000
H       -3.559021000      6.315413000     -1.627092000
C       -2.998839000     -0.217421000     -1.680789000
C       -2.682042000     -1.581259000     -1.796738000
C       -4.322402000      0.168707000     -1.454758000
C       -3.684866000     -2.541057000     -1.706818000
C       -5.321241000     -0.799238000     -1.367458000
C       -5.007196000     -2.150270000     -1.493868000
H       -1.658780000     -1.901879000     -1.970724000
H       -4.578340000      1.214086000     -1.342270000
H       -3.436112000     -3.590916000     -1.809396000
H       -6.346412000     -0.493530000     -1.198359000
H       -5.789230000     -2.897345000     -1.428498000
C        1.113050000     -2.141491000     -2.459042000
C        1.060135000     -3.126814000     -1.461929000
C        0.925415000     -2.503051000     -3.799347000
C        0.829933000     -4.456257000     -1.803239000
C        0.679990000     -3.833252000     -4.133336000
C        0.633071000     -4.809615000     -3.138287000
H        1.212046000     -2.855753000     -0.423020000
H        0.974525000     -1.762622000     -4.588538000
H        0.807402000     -5.215579000     -1.030460000
H        0.533564000     -4.108154000     -5.171093000
H        0.449081000     -5.843730000     -3.404628000
C        3.212230000     -0.117137000     -1.934953000
C        3.667569000      1.191652000     -1.717832000
C        4.133145000     -1.147262000     -2.148957000
C        5.029906000      1.468912000     -1.745274000
C        5.497377000     -0.862189000     -2.167275000
C        5.946531000      0.442194000     -1.973716000
H        2.970211000      1.999628000     -1.525080000
H        3.793836000     -2.163217000     -2.310125000
H        5.375323000      2.484309000     -1.589914000
H        6.207967000     -1.661278000     -2.342158000
H        7.007723000      0.659790000     -2.001206000
Fe       0.000008000      0.228154000     -0.000008000
C        0.774067000      0.662812000      3.358020000
C       -0.757449000      0.694781000      3.258778000
H       -1.220234000      0.440480000      4.214961000
H       -1.111881000      1.697226000      3.003537000
H        1.119642000     -0.309971000      3.711656000
H        1.125672000      1.412596000      4.069575000
P        1.609596000      0.969742000      1.710968000
P       -1.415459000     -0.426209000      1.927675000
C        2.998866000     -0.217356000      1.680816000
C        4.322414000      0.168800000      1.454751000
C        2.682108000     -1.581199000      1.796819000
C        5.321278000     -0.799120000      1.367467000
C        3.684957000     -2.540972000      1.706916000
C        5.007273000     -2.150156000      1.493928000
H        4.578321000      1.214183000      1.342224000
H        1.658858000     -1.901841000      1.970831000
H        6.346438000     -0.493389000      1.198340000
H        3.436235000     -3.590834000      1.809538000
H        5.789327000     -2.897212000      1.428571000
C       -3.212237000     -0.117143000      1.934929000
C       -4.133128000     -1.147299000      2.148893000
C       -3.667609000      1.191640000      1.717838000
C       -5.497368000     -0.862263000      2.167205000
C       -5.029954000      1.468862000      1.745270000
C       -5.946554000      0.442114000      1.973675000
H       -3.793792000     -2.163250000      2.310033000
H       -2.970270000      1.999639000      1.525116000
H       -6.207939000     -1.661376000      2.342057000
H       -5.375397000      2.484253000      1.589933000
H       -7.007752000      0.659681000      2.001160000
C        2.252614000      2.667657000      1.715275000
C        3.104724000      3.134194000      2.726940000
C        1.874332000      3.527275000      0.675871000
C        3.571563000      4.444806000      2.689956000
C        2.343947000      4.838423000      0.643104000
C        3.192921000      5.295820000      1.649670000
H        3.412011000      2.479418000      3.535091000
H        1.208603000      3.172568000     -0.104324000
H        4.230815000      4.803316000      3.471529000
H        2.047106000      5.500524000     -0.161807000
H        3.558884000      6.315492000      1.627044000
C       -1.113027000     -2.141450000      2.459054000
C       -1.059787000     -3.126748000      1.461936000
C       -0.925696000     -2.503021000      3.799399000
C       -0.829557000     -4.456180000      1.803275000
C       -0.680246000     -3.833208000      4.133422000
C       -0.632998000     -4.809547000      3.138365000
H       -1.211460000     -2.855680000      0.422994000
H       -0.975067000     -1.762611000      4.588593000
H       -0.806768000     -5.215484000      1.030486000
H       -0.534055000     -4.108119000      5.171210000
H       -0.448988000     -5.843653000      3.404732000

106
(dppe)2FeH+_quintet -4639.939139 0.853483
C       -0.604120000     -0.089544000      3.481822000
C        0.678196000     -0.930566000      3.374630000
H        1.290946000     -0.823505000      4.272482000
H        0.436103000     -1.990119000      3.258721000
H       -0.350985000      0.952987000      3.680741000
H       -1.229901000     -0.438123000      4.305444000
P        1.647096000     -0.415780000      1.867069000
P       -1.591485000     -0.167162000      1.892859000
C       -2.876360000     -1.431106000      2.221538000
C       -2.922507000     -2.580431000      1.427313000
C       -3.813521000     -1.263287000      3.252354000
C       -3.897094000     -3.550816000      1.657115000
C       -4.782458000     -2.234649000      3.479207000
C       -4.825457000     -3.379693000      2.680022000
H       -2.196142000     -2.716354000      0.635651000
H       -3.798001000     -0.368258000      3.864990000
H       -3.930864000     -4.433794000      1.030407000
H       -5.505753000     -2.099429000      4.275198000
H       -5.583637000     -4.133837000      2.857764000
C       -2.505272000      1.422453000      1.816491000
C       -1.867445000      2.633155000      2.123563000
C       -3.804400000      1.456169000      1.290099000
C       -2.523027000      3.846146000      1.924801000
C       -4.452832000      2.671446000      1.088107000
C       -3.816260000      3.869925000      1.405537000
H       -0.854634000      2.645798000      2.507875000
H       -4.312485000      0.531704000      1.044234000
H       -2.020726000      4.772767000      2.179367000
H       -5.458854000      2.681348000      0.684290000
H       -4.324444000      4.814506000      1.250940000
C        2.131119000      1.302870000      2.281021000
C        1.695564000      2.337154000      1.447060000
C        2.871949000      1.615025000      3.430029000
C        1.987787000      3.664900000      1.753437000
C        3.164448000      2.940776000      3.735209000
C        2.720341000      3.967442000      2.898251000
H        1.139893000      2.106535000      0.546497000
H        3.228616000      0.823519000      4.080010000
H        1.654267000      4.454224000      1.090663000
H        3.738973000      3.175446000      4.623928000
H        2.952063000      4.998684000      3.138796000
C        3.179293000     -1.410151000      1.916485000
C        3.098349000     -2.794711000      2.123666000
C        4.420075000     -0.837302000      1.608379000
C        4.241782000     -3.584726000      2.042145000
C        5.559021000     -1.634137000      1.519186000
C        5.473861000     -3.007869000      1.736988000
H        2.145182000     -3.265269000      2.336175000
H        4.498861000      0.230763000      1.444889000
H        4.168697000     -4.652615000      2.214017000
H        6.514499000     -1.179912000      1.282769000
H        6.361781000     -3.625454000      1.669695000
Fe       0.000016000     -0.798420000      0.000170000
C        0.604057000     -0.090990000     -3.481787000
C       -0.678240000     -0.931994000     -3.374218000
H       -1.291018000     -0.825312000     -4.272095000
H       -0.436127000     -1.991494000     -3.257876000
H        0.350900000      0.951462000     -3.681093000
H        1.229805000     -0.439876000     -4.305304000
P        1.591491000     -0.168006000     -1.892839000
P       -1.647099000     -0.416593000     -1.866844000
C        2.505367000      1.421590000     -1.817146000
C        3.804594000      1.455394000     -1.291006000
C        1.867557000      2.632232000     -2.124490000
C        4.453139000      2.670695000     -1.089522000
C        2.523247000      3.845247000     -1.926227000
C        3.816578000      3.869112000     -1.407211000
H        4.312670000      0.530975000     -1.044955000
H        0.854676000      2.644816000     -2.508614000
H        5.459238000      2.680665000     -0.685898000
H        2.020955000      4.771818000     -2.180992000
H        4.324849000      4.813711000     -1.253007000
C       -3.179288000     -1.411002000     -1.915744000
C       -4.420053000     -0.838029000     -1.607797000
C       -3.098339000     -2.795657000     -2.122282000
C       -5.558981000     -1.634838000     -1.518151000
C       -4.241754000     -3.585652000     -2.040304000
C       -5.473819000     -3.008670000     -1.735324000
H       -4.498838000      0.230107000     -1.444773000
H       -2.145180000     -3.266302000     -2.334634000
H       -6.514446000     -1.180518000     -1.281863000
H       -4.168667000     -4.653619000     -2.211681000
H       -6.361725000     -3.626237000     -1.667675000
C        2.876286000     -1.432136000     -2.221109000
C        3.813474000     -1.264684000     -3.251960000
C        2.922331000     -2.581240000     -1.426559000
C        4.782344000     -2.236181000     -3.478518000
C        3.896846000     -3.551765000     -1.656073000
C        4.825242000     -3.381001000     -2.679010000
H        3.798030000     -0.369828000     -3.864852000
H        2.195931000     -2.716893000     -0.634886000
H        5.505662000     -2.101242000     -4.274536000
H        3.930533000     -4.434572000     -1.029118000
H        5.583366000     -4.135255000     -2.856526000
C       -2.131164000      1.301872000     -2.281512000
C       -1.695590000      2.336518000     -1.448008000
C       -2.872042000      1.613527000     -3.430624000
C       -1.987847000      3.664128000     -1.754938000
C       -3.164573000      2.939143000     -3.736357000
C       -2.720450000      3.966172000     -2.899853000
H       -1.139877000      2.106289000     -0.547372000
H       -3.228722000      0.821740000     -4.080255000
H       -1.654312000      4.453739000     -1.092513000
H       -3.739135000      3.173427000     -4.625154000
H       -2.952197000      4.997308000     -3.140827000
H        0.000005000     -2.446099000      0.000512000

110
(dppe)2FeBH4+_quintet -4666.593290 0.888134
C        0.937289000      0.267423000      3.467316000
C       -0.402419000      1.018883000      3.418176000
H       -0.951244000      0.893893000      4.354103000
H       -0.242973000      2.089209000      3.268844000
H        0.772178000     -0.767106000      3.769625000
H        1.598792000      0.720026000      4.207730000
P       -1.430444000      0.430561000      1.984134000
P        1.818367000      0.263614000      1.809814000
C        3.228553000      1.412758000      2.040909000
C        3.412381000      2.476172000      1.154588000
C        4.147064000      1.215908000      3.084149000
C        4.498531000      3.337242000      1.308619000
C        5.226615000      2.078430000      3.236629000
C        5.403377000      3.141627000      2.347479000
H        2.712444000      2.643012000      0.349638000
H        4.030581000      0.380189000      3.765785000
H        4.631502000      4.156341000      0.612337000
H        5.932378000      1.921260000      4.044194000
H        6.246374000      3.812310000      2.468324000
C        2.629499000     -1.384254000      1.718981000
C        1.979293000     -2.548950000      2.149538000
C        3.866772000     -1.501662000      1.068133000
C        2.560575000     -3.798906000      1.945504000
C        4.441089000     -2.752627000      0.862982000
C        3.791396000     -3.905692000      1.301322000
H        1.012207000     -2.500361000      2.633234000
H        4.385952000     -0.613492000      0.728525000
H        2.047908000     -4.688145000      2.294825000
H        5.400533000     -2.826325000      0.363707000
H        4.242521000     -4.878510000      1.144477000
C       -1.693515000     -1.344221000      2.350794000
C       -1.416529000     -2.287680000      1.357664000
C       -2.126842000     -1.783363000      3.610631000
C       -1.565107000     -3.649743000      1.611699000
C       -2.267972000     -3.143691000      3.866651000
C       -1.986328000     -4.078834000      2.867079000
H       -1.094441000     -1.963694000      0.377846000
H       -2.361254000     -1.066415000      4.389537000
H       -1.357989000     -4.365243000      0.825447000
H       -2.601359000     -3.476405000      4.842836000
H       -2.102002000     -5.137305000      3.070223000
C       -3.053259000      1.243060000      2.193135000
C       -3.106154000      2.627949000      2.407187000
C       -4.244930000      0.527281000      2.022494000
C       -4.335200000      3.279005000      2.465801000
C       -5.470751000      1.187054000      2.073948000
C       -5.519044000      2.561763000      2.296875000
H       -2.195603000      3.206927000      2.506085000
H       -4.217371000     -0.542758000      1.854862000
H       -4.366064000      4.348735000      2.638088000
H       -6.388556000      0.625285000      1.943111000
H       -6.474086000      3.072226000      2.338169000
Fe       0.000147000      1.005590000      0.003251000
C       -0.936496000      0.287079000     -3.465424000
C        0.403052000      1.038483000     -3.411830000
H        0.952168000      0.918552000     -4.348254000
H        0.243434000      2.107969000     -3.256734000
H       -0.770985000     -0.745857000     -3.772919000
H       -1.597679000      0.743290000     -4.203908000
P       -1.818297000      0.274519000     -1.808398000
P        1.430874000      0.442304000     -1.980846000
C       -2.631358000     -1.372987000     -1.727890000
C       -3.869142000     -1.492881000     -1.078464000
C       -1.982246000     -2.535836000     -2.165054000
C       -4.445005000     -2.744403000     -0.881164000
C       -2.565093000     -3.786330000     -1.968911000
C       -3.796411000     -3.895569000     -1.326088000
H       -4.387512000     -0.606185000     -0.733792000
H       -1.014774000     -2.485482000     -2.647800000
H       -5.404820000     -2.819992000     -0.382886000
H       -2.053268000     -4.674047000     -2.323306000
H       -4.248763000     -4.868787000     -1.175378000
C        3.053426000      1.256592000     -2.184882000
C        4.245423000      0.540382000     -2.018354000
C        3.105725000      2.642742000     -2.390783000
C        5.470947000      1.200999000     -2.065850000
C        4.334476000      3.294691000     -2.445497000
C        5.518637000      2.577010000     -2.280716000
H        4.218366000     -0.530639000     -1.857069000
H        2.194921000      3.221887000     -2.486318000
H        6.388996000      0.638891000     -1.938227000
H        4.364857000      4.365431000     -2.611482000
H        6.473450000      3.088140000     -2.318947000
C       -3.227320000      1.426337000     -2.033322000
C       -4.144665000      1.237502000     -3.079072000
C       -3.411789000      2.483352000     -1.139515000
C       -5.223598000      2.101649000     -3.226636000
C       -4.497342000      3.346039000     -1.288611000
C       -5.400961000      3.158450000     -2.330014000
H       -4.027838000      0.406650000     -3.766573000
H       -2.712817000      2.644003000     -0.332484000
H       -5.928439000      1.950678000     -4.036188000
H       -4.630797000      4.160109000     -0.586544000
H       -6.243481000      3.830408000     -2.447039000
C        1.694470000     -1.330213000     -2.357809000
C        1.413583000     -2.279852000     -1.371695000
C        2.131915000     -1.761472000     -3.618946000
C        1.562425000     -3.640330000     -1.633931000
C        2.273403000     -3.120193000     -3.883145000
C        1.987899000     -4.061565000     -2.890536000
H        1.088160000     -1.961986000     -0.390957000
H        2.369306000     -1.039588000     -4.392381000
H        1.352265000     -4.360764000     -0.853009000
H        2.610046000     -3.446826000     -4.860266000
H        2.103880000     -5.118767000     -3.100012000
H        0.376998000      2.581690000      0.950820000
B       -0.000059000      3.315464000      0.010180000
H       -0.946337000      3.946115000      0.391106000
H       -0.376642000      2.587186000     -0.934926000
H        0.945825000      3.948983000     -0.366940000

105
(dppe)2Co++_doublet -4758.172959 0.851400
C       -0.670846000     -0.367606000     -3.286127000
C        0.672004000      0.355093000     -3.287125000
H        1.296783000      0.060962000     -4.131987000
H        0.535320000      1.437650000     -3.332734000
H       -0.534048000     -1.450272000     -3.328356000
H       -1.295453000     -0.076124000     -4.132030000
P        1.555351000     -0.063408000     -1.705089000
P       -1.554710000      0.055727000     -1.705640000
C       -2.088259000      1.777966000     -1.994460000
C       -1.623099000      2.798108000     -1.159337000
C       -2.893431000      2.105577000     -3.095863000
C       -1.946605000      4.128106000     -1.416829000
C       -3.220557000      3.433925000     -3.348795000
C       -2.745283000      4.446383000     -2.512590000
H       -1.024638000      2.557392000     -0.289100000
H       -3.274242000      1.329179000     -3.749856000
H       -1.586168000      4.910426000     -0.759126000
H       -3.846273000      3.680745000     -4.198231000
H       -3.001964000      5.479374000     -2.715516000
C       -3.031755000     -1.012213000     -1.711028000
C       -2.865160000     -2.393184000     -1.897342000
C       -4.317031000     -0.492239000     -1.520513000
C       -3.969312000     -3.237896000     -1.894959000
C       -5.419487000     -1.344463000     -1.520535000
C       -5.249005000     -2.714607000     -1.705599000
H       -1.878511000     -2.817992000     -2.048489000
H       -4.463035000      0.569722000     -1.374269000
H       -3.833948000     -4.302096000     -2.046687000
H       -6.412876000     -0.933934000     -1.382317000
H       -6.109497000     -3.373062000     -1.710797000
C        2.086781000     -1.787395000     -1.987385000
C        1.620945000     -2.803640000     -1.147881000
C        2.890915000     -2.120396000     -3.087922000
C        1.942736000     -4.135045000     -1.400187000
C        3.216353000     -3.450141000     -3.335680000
C        2.740407000     -4.458668000     -2.495125000
H        1.023249000     -2.558731000     -0.278273000
H        3.272238000     -1.347111000     -3.745294000
H        1.581753000     -4.914293000     -0.739140000
H        3.841280000     -3.701109000     -4.184481000
H        2.995774000     -5.492765000     -2.694030000
C        3.033661000      1.002717000     -1.714328000
C        2.868576000      2.383295000     -1.904911000
C        4.318428000      0.481830000     -1.522916000
C        3.973710000      3.226716000     -1.905832000
C        5.421888000      1.332746000     -1.526370000
C        5.252909000      2.702493000     -1.715655000
H        1.882347000      2.808761000     -2.056904000
H        4.463277000     -0.579809000     -1.373234000
H        3.839506000      4.290595000     -2.060800000
H        6.414866000      0.921476000     -1.387420000
H        6.114175000      3.359912000     -1.723470000
Co       0.000255000     -0.000115000      0.000025000
C        0.672068000     -0.355389000      3.287214000
C       -0.670936000      0.367045000      3.286329000
H       -1.295571000      0.075129000      4.132068000
H       -0.534274000      1.449704000      3.328927000
H        0.535536000     -1.437957000      3.332827000
H        1.296861000     -0.061112000      4.132021000
P        1.555251000      0.063471000      1.705167000
P       -1.554653000     -0.056147000      1.705701000
C        3.034104000     -1.001892000      1.714212000
C        4.318197000     -0.480506000      1.519631000
C        2.870276000     -2.382257000      1.907458000
C        5.422222000     -1.330682000      1.522591000
C        3.975984000     -3.224931000      1.907940000
C        5.254498000     -2.700203000      1.714589000
H        4.462108000      0.580979000      1.367987000
H        1.884613000     -2.808179000      2.061810000
H        6.414675000     -0.918987000      1.381173000
H        3.842760000     -4.288621000      2.065038000
H        6.116214000     -3.357034000      1.722061000
C       -3.031892000      1.011517000      1.710889000
C       -4.316606000      0.491498000      1.516721000
C       -2.866166000      2.392183000      1.900280000
C       -5.419358000      1.343331000      1.516186000
C       -3.970625000      3.236498000      1.897399000
C       -5.249746000      2.713152000      1.704386000
H       -4.461971000     -0.570231000      1.368191000
H       -1.879991000      2.817106000      2.054145000
H       -6.412313000      0.932722000      1.375126000
H       -3.835945000      4.300432000      2.051589000
H       -6.110482000      3.371293000      1.709197000
C        2.085965000      1.787647000      1.987643000
C        2.891786000      2.120467000      3.086986000
C        1.617651000      2.804140000      1.149819000
C        3.216492000      3.450308000      3.335208000
C        1.938684000      4.135633000      1.402620000
C        2.738094000      4.459082000      2.496345000
H        3.274944000      1.346966000      3.743039000
H        1.018515000      2.559416000      0.281134000
H        3.842743000      3.701160000      4.183068000
H        1.575754000      4.915097000      0.742893000
H        2.992896000      5.493248000      2.695617000
C       -2.088071000     -1.778427000      1.994482000
C       -1.620345000     -2.798944000      1.161257000
C       -2.895426000     -2.105640000      3.094393000
C       -1.943492000     -4.128948000      1.419159000
C       -3.222227000     -3.434000000      3.347697000
C       -2.744411000     -4.446836000      2.513402000
H       -1.020055000     -2.558560000      0.292172000
H       -3.278127000     -1.328917000      3.746899000
H       -1.581025000     -4.911586000      0.762950000
H       -3.849650000     -3.680537000      4.195955000
H       -3.000840000     -5.479830000      2.716628000

106
(dppe)2CoH+_doublet -4759.021480 0.858175
C        0.659173000      0.214349000     -3.283355000
C       -0.485215000     -0.798564000     -3.221151000
H       -1.145496000     -0.727187000     -4.087627000
H       -0.099794000     -1.818615000     -3.162121000
H        0.267230000      1.221258000     -3.434973000
H        1.361213000     -0.005002000     -4.089149000
P       -1.447125000     -0.440425000     -1.666797000
P        1.558470000      0.144437000     -1.645290000
C        2.764439000     -1.199172000     -2.000301000
C        2.499368000     -2.489287000     -1.532314000
C        3.871867000     -0.984266000     -2.834018000
C        3.338661000     -3.547188000     -1.875384000
C        4.710874000     -2.042963000     -3.169465000
C        4.446621000     -3.326365000     -2.689170000
H        1.640959000     -2.651533000     -0.892850000
H        4.085018000      0.005972000     -3.219588000
H        3.130167000     -4.540452000     -1.495944000
H        5.567955000     -1.867073000     -3.809488000
H        5.102050000     -4.148697000     -2.952365000
C        2.534603000      1.697709000     -1.571950000
C        1.926554000      2.915355000     -1.909930000
C        3.828925000      1.715841000     -1.036470000
C        2.605903000      4.117795000     -1.730883000
C        4.504283000      2.919506000     -0.855757000
C        3.895941000      4.123969000     -1.202295000
H        0.918219000      2.938856000     -2.306159000
H        4.315564000      0.787488000     -0.767279000
H        2.126757000      5.050127000     -2.007703000
H        5.505679000      2.915263000     -0.441213000
H        4.422955000      5.060569000     -1.062834000
C       -2.259652000      1.139909000     -2.152182000
C       -1.792738000      2.328415000     -1.582305000
C       -3.239483000      1.203088000     -3.152555000
C       -2.296141000      3.560035000     -1.993261000
C       -3.747379000      2.433967000     -3.559644000
C       -3.276696000      3.613887000     -2.980948000
H       -1.041455000      2.287098000     -0.802675000
H       -3.611469000      0.293531000     -3.610623000
H       -1.934330000      4.470495000     -1.530636000
H       -4.508215000      2.473384000     -4.330755000
H       -3.675671000      4.569886000     -3.300008000
C       -2.769680000     -1.704588000     -1.632009000
C       -2.427615000     -3.047659000     -1.837406000
C       -4.093680000     -1.379251000     -1.318443000
C       -3.397282000     -4.041562000     -1.748171000
C       -5.059634000     -2.377584000     -1.217436000
C       -4.715017000     -3.709187000     -1.434898000
H       -1.401296000     -3.325692000     -2.047208000
H       -4.376314000     -0.346782000     -1.158937000
H       -3.122904000     -5.076561000     -1.917285000
H       -6.080565000     -2.113329000     -0.967712000
H       -5.467697000     -4.485124000     -1.358492000
Co       0.000000000     -0.269610000      0.000000000
C       -0.659173000      0.214348000      3.283355000
C        0.485215000     -0.798565000      3.221151000
H        1.145496000     -0.727188000      4.087627000
H        0.099793000     -1.818616000      3.162121000
H       -0.267230000      1.221257000      3.434973000
H       -1.361214000     -0.005003000      4.089149000
P       -1.558470000      0.144436000      1.645290000
P        1.447125000     -0.440426000      1.666797000
C       -2.534603000      1.697708000      1.571950000
C       -3.828925000      1.715841000      1.036470000
C       -1.926554000      2.915354000      1.909930000
C       -4.504282000      2.919506000      0.855757000
C       -2.605903000      4.117795000      1.730883000
C       -3.895940000      4.123969000      1.202296000
H       -4.315564000      0.787488000      0.767279000
H       -0.918218000      2.938855000      2.306160000
H       -5.505678000      2.915263000      0.441213000
H       -2.126757000      5.050127000      2.007704000
H       -4.422955000      5.060569000      1.062835000
C        2.769680000     -1.704588000      1.632009000
C        4.093680000     -1.379252000      1.318443000
C        2.427615000     -3.047660000      1.837405000
C        5.059634000     -2.377584000      1.217436000
C        3.397282000     -4.041562000      1.748170000
C        4.715017000     -3.709187000      1.434897000
H        4.376314000     -0.346782000      1.158937000
H        1.401295000     -3.325693000      2.047207000
H        6.080565000     -2.113329000      0.967712000
H        3.122904000     -5.076561000      1.917284000
H        5.467697000     -4.485124000      1.358491000
C       -2.764439000     -1.199172000      2.000300000
C       -3.871867000     -0.984267000      2.834018000
C       -2.499368000     -2.489288000      1.532314000
C       -4.710875000     -2.042964000      3.169464000
C       -3.338660000     -3.547188000      1.875383000
C       -4.446621000     -3.326366000      2.689169000
H       -4.085018000      0.005971000      3.219588000
H       -1.640959000     -2.651533000      0.892850000
H       -5.567955000     -1.867074000      3.809487000
H       -3.130166000     -4.540452000      1.495943000
H       -5.102050000     -4.148698000      2.952364000
C        2.259651000      1.139908000      2.152182000
C        1.792738000      2.328415000      1.582306000
C        3.239483000      1.203087000      3.152556000
C        2.296141000      3.560034000      1.993262000
C        3.747379000      2.433966000      3.559645000
C        3.276696000      3.613886000      2.980949000
H        1.041456000      2.287097000      0.802676000
H        3.611469000      0.293530000      3.610624000
H        1.934331000      4.470494000      1.530637000
H        4.508214000      2.473382000      4.330757000
H        3.675671000      4.569885000      3.300010000
H        0.000000000     -1.810792000      0.000000000

110
(dppe)2CoBH4+_doublet -4785.654929 0.890410
C        0.678456000     -0.244839000     -3.354980000
C       -0.581986000     -1.094813000     -3.215640000
H       -1.223389000     -1.018585000     -4.095931000
H       -0.332361000     -2.143203000     -3.049594000
H        0.423010000      0.773380000     -3.651034000
H        1.356369000     -0.651388000     -4.105968000
P       -1.510382000     -0.511955000     -1.720431000
P        1.588916000     -0.183117000     -1.718485000
C        3.015367000     -1.303745000     -2.000591000
C        3.172927000     -2.485451000     -1.279525000
C        3.941970000     -0.976148000     -3.005866000
C        4.250305000     -3.329223000     -1.548319000
C        5.013998000     -1.820260000     -3.269064000
C        5.171382000     -2.999613000     -2.536696000
H        2.451777000     -2.768584000     -0.531365000
H        3.837669000     -0.058085000     -3.573393000
H        4.358718000     -4.244911000     -0.979991000
H        5.725304000     -1.560010000     -4.044435000
H        6.007495000     -3.657524000     -2.744716000
C        2.377453000      1.485636000     -1.700928000
C        1.682423000      2.622284000     -2.133615000
C        3.659238000      1.647223000     -1.157405000
C        2.253827000      3.888087000     -2.020497000
C        4.227401000      2.912407000     -1.044142000
C        3.525878000      4.037962000     -1.471782000
H        0.690605000      2.539290000     -2.556601000
H        4.223154000      0.780366000     -0.840600000
H        1.704188000      4.754746000     -2.370210000
H        5.221064000      3.017805000     -0.624225000
H        3.970641000      5.022569000     -1.386482000
C       -2.067449000      1.161423000     -2.233209000
C       -1.637667000      2.285158000     -1.524624000
C       -2.876547000      1.337523000     -3.366030000
C       -2.004129000      3.566528000     -1.931382000
C       -3.241725000      2.616259000     -3.774067000
C       -2.806270000      3.733163000     -3.056591000
H       -1.020555000      2.163495000     -0.644605000
H       -3.232282000      0.476889000     -3.921278000
H       -1.670857000      4.425497000     -1.361670000
H       -3.867586000      2.743473000     -4.649737000
H       -3.096656000      4.727534000     -3.375629000
C       -3.027305000     -1.532649000     -1.699119000
C       -2.935944000     -2.913410000     -1.919996000
C       -4.277376000     -0.960703000     -1.429990000
C       -4.081249000     -3.703203000     -1.868657000
C       -5.416483000     -1.757571000     -1.370597000
C       -5.320390000     -3.130748000     -1.588433000
H       -1.977983000     -3.382485000     -2.096198000
H       -4.366799000      0.107949000     -1.286605000
H       -3.999503000     -4.770285000     -2.039549000
H       -6.378402000     -1.305320000     -1.158769000
H       -6.207948000     -3.751033000     -1.542534000
Co       0.001010000     -0.487674000     -0.001836000
C       -0.702705000     -0.069304000      3.326128000
C        0.531814000     -0.960854000      3.215546000
H        1.158214000     -0.904872000      4.107926000
H        0.253117000     -2.004712000      3.054408000
H       -0.414457000      0.950981000      3.581194000
H       -1.394814000     -0.425222000      4.089837000
P       -1.600079000     -0.063730000      1.682838000
P        1.497132000     -0.407072000      1.729767000
C       -2.423632000      1.582048000      1.608916000
C       -3.705363000      1.706040000      1.055849000
C       -1.747156000      2.742228000      2.007754000
C       -4.294088000      2.957661000      0.904371000
C       -2.338472000      3.994277000      1.854331000
C       -3.611914000      4.106579000      1.299662000
H       -4.252927000      0.821923000      0.759739000
H       -0.754355000      2.687769000      2.433145000
H       -5.287545000      3.034081000      0.477906000
H       -1.803152000      4.880207000      2.176746000
H       -4.071986000      5.080888000      1.183188000
C        3.045617000     -1.376177000      1.816862000
C        4.281761000     -0.776466000      1.543914000
C        2.999318000     -2.739773000      2.135073000
C        5.450912000     -1.530085000      1.578163000
C        4.173199000     -3.487224000      2.173729000
C        5.398810000     -2.887080000      1.890957000
H        4.335521000      0.281376000      1.322499000
H        2.055179000     -3.232336000      2.323176000
H        6.401814000     -1.056800000      1.362845000
H        4.125855000     -4.541784000      2.418955000
H        6.309704000     -3.473712000      1.917024000
C       -2.969754000     -1.239765000      2.007083000
C       -3.993938000     -0.892324000      2.904554000
C       -2.946429000     -2.516977000      1.449009000
C       -4.989633000     -1.811892000      3.213151000
C       -3.945936000     -3.436317000      1.766274000
C       -4.969025000     -3.086267000      2.640998000
H       -4.022303000      0.093077000      3.355109000
H       -2.151043000     -2.806798000      0.779961000
H       -5.780023000     -1.536276000      3.901871000
H       -3.916397000     -4.423627000      1.321398000
H       -5.747134000     -3.800681000      2.884514000
C        1.997009000      1.296051000      2.202419000
C        1.593060000      2.381280000      1.422618000
C        2.740740000      1.531596000      3.368778000
C        1.922056000      3.684085000      1.792719000
C        3.065083000      2.831706000      3.741582000
C        2.656682000      3.910467000      2.952949000
H        1.027880000      2.212947000      0.515927000
H        3.077953000      0.700559000      3.978051000
H        1.611361000      4.512794000      1.168093000
H        3.639468000      3.005505000      4.644098000
H        2.916419000      4.921707000      3.244152000
H       -0.066274000     -2.184835000      0.197524000
B        0.109896000     -3.394773000     -0.257631000
H        0.374580000     -3.330723000     -1.434679000
H        1.018145000     -3.828290000      0.407360000
H       -0.933758000     -3.954251000     -0.038315000

105
(dppe)2Co++_quartet -4758.148503 0.849185
C       -0.745531000     -0.189746000      3.246668000
C        0.745535000      0.189750000      3.246667000
H        0.998560000      0.781345000      4.128704000
H        1.370694000     -0.705755000      3.252511000
H       -1.370689000      0.705759000      3.252512000
H       -0.998554000     -0.781340000      4.128706000
P        1.130655000      1.192502000      1.722648000
P       -1.130652000     -1.192500000      1.722651000
C       -0.390498000     -2.815074000      2.104043000
C        0.871634000     -3.120110000      1.579400000
C       -1.005825000     -3.710882000      2.989842000
C        1.510723000     -4.306550000      1.928736000
C       -0.367200000     -4.900640000      3.328609000
C        0.889105000     -5.199991000      2.799302000
H        1.360002000     -2.433253000      0.897507000
H       -1.980043000     -3.487471000      3.409451000
H        2.488550000     -4.534582000      1.520871000
H       -0.848529000     -5.593353000      4.008680000
H        1.381464000     -6.127074000      3.067928000
C       -2.936827000     -1.372797000      1.600217000
C       -3.767838000     -0.279773000      1.886512000
C       -3.500369000     -2.560794000      1.112369000
C       -5.144468000     -0.388666000      1.718156000
C       -4.879245000     -2.659354000      0.943214000
C       -5.702609000     -1.577535000      1.250862000
H       -3.355507000      0.656782000      2.243420000
H       -2.871691000     -3.414631000      0.889191000
H       -5.780826000      0.455765000      1.952957000
H       -5.311109000     -3.586501000      0.584853000
H       -6.776050000     -1.661706000      1.129483000
C        0.390500000      2.815076000      2.104039000
C       -0.871632000      3.120112000      1.579395000
C        1.005826000      3.710884000      2.989838000
C       -1.510721000      4.306551000      1.928731000
C        0.367200000      4.900642000      3.328605000
C       -0.889104000      5.199993000      2.799297000
H       -1.360000000      2.433254000      0.897502000
H        1.980044000      3.487473000      3.409448000
H       -2.488548000      4.534583000      1.520865000
H        0.848529000      5.593356000      4.008676000
H       -1.381464000      6.127075000      3.067923000
C        2.936829000      1.372800000      1.600213000
C        3.767840000      0.279776000      1.886506000
C        3.500370000      2.560798000      1.112366000
C        5.144471000      0.388669000      1.718151000
C        4.879247000      2.659358000      0.943211000
C        5.702611000      1.577539000      1.250857000
H        3.355510000     -0.656780000      2.243413000
H        2.871692000      3.414635000      0.889189000
H        5.780829000     -0.455762000      1.952950000
H        5.311111000      3.586506000      0.584851000
H        6.776052000      1.661711000      1.129479000
Co       0.000001000     -0.000001000      0.000018000
C       -0.745531000      0.189751000     -3.246647000
C        0.745531000     -0.189752000     -3.246647000
H        0.998549000     -0.781356000     -4.128679000
H        1.370693000      0.705749000     -3.252501000
H       -1.370694000     -0.705751000     -3.252502000
H       -0.998550000      0.781355000     -4.128679000
P       -1.130663000      1.192489000     -1.722623000
P        1.130663000     -1.192491000     -1.722623000
C       -2.936841000      1.372809000     -1.600260000
C       -3.500392000      2.560806000     -1.112422000
C       -3.767854000      0.279803000     -1.886619000
C       -4.879276000      2.659385000     -0.943342000
C       -5.144492000      0.388715000     -1.718337000
C       -5.702640000      1.577585000     -1.251053000
H       -2.871713000      3.414630000     -0.889196000
H       -3.355521000     -0.656753000     -2.243521000
H       -5.311145000      3.586533000     -0.584990000
H       -5.780850000     -0.455702000     -1.953187000
H       -6.776086000      1.661771000     -1.129732000
C        2.936840000     -1.372812000     -1.600261000
C        3.500389000     -2.560811000     -1.112423000
C        3.767854000     -0.279808000     -1.886621000
C        4.879274000     -2.659391000     -0.943342000
C        5.144493000     -0.388722000     -1.718339000
C        5.702640000     -1.577592000     -1.251054000
H        2.871710000     -3.414633000     -0.889196000
H        3.355523000      0.656748000     -2.243523000
H        5.311142000     -3.586539000     -0.584990000
H        5.780851000      0.455695000     -1.953190000
H        6.776085000     -1.661779000     -1.129733000
C       -0.390472000      2.815059000     -2.103976000
C       -1.005785000      3.710913000     -2.989738000
C        0.871673000      3.120047000     -1.579336000
C       -0.367135000      4.900669000     -3.328466000
C        1.510786000      4.306484000     -1.928633000
C        0.889180000      5.199974000     -2.799159000
H       -1.980012000      3.487540000     -3.409347000
H        1.360037000      2.433153000     -0.897477000
H       -0.848455000      5.593419000     -4.008508000
H        2.488623000      4.534479000     -1.520768000
H        1.381557000      6.127056000     -3.067753000
C        0.390470000     -2.815060000     -2.103976000
C       -0.871677000     -3.120046000     -1.579336000
C        1.005781000     -3.710916000     -2.989737000
C       -1.510791000     -4.306483000     -1.928632000
C        0.367130000     -4.900671000     -3.328465000
C       -0.889186000     -5.199973000     -2.799158000
H       -1.360040000     -2.433151000     -0.897477000
H        1.980008000     -3.487544000     -3.409346000
H       -2.488628000     -4.534475000     -1.520768000
H        0.848448000     -5.593421000     -4.008507000
H       -1.381564000     -6.127055000     -3.067752000

106
(dppe)2CoH+_quartet -4758.991304 0.853884
C        0.593858000      0.135500000     -3.458106000
C       -0.657845000     -0.749728000     -3.374543000
H       -1.289387000     -0.623701000     -4.256520000
H       -0.381846000     -1.804358000     -3.303901000
H        0.307791000      1.178790000     -3.602133000
H        1.229394000     -0.153327000     -4.297236000
P       -1.612310000     -0.315629000     -1.834915000
P        1.574150000     -0.000338000     -1.875283000
C        2.834781000     -1.275708000     -2.247339000
C        2.774250000     -2.504121000     -1.582787000
C        3.834815000     -1.055570000     -3.206700000
C        3.706651000     -3.500390000     -1.868423000
C        4.763059000     -2.052477000     -3.487839000
C        4.700069000     -3.276220000     -2.817425000
H        1.996445000     -2.678620000     -0.849092000
H        3.897294000     -0.103571000     -3.722656000
H        3.657868000     -4.445941000     -1.341981000
H        5.535258000     -1.876811000     -4.228101000
H        5.425995000     -4.050634000     -3.037761000
C        2.496562000      1.577034000     -1.724881000
C        1.850998000      2.799987000     -1.960957000
C        3.800676000      1.588041000     -1.210257000
C        2.504653000      4.003136000     -1.705720000
C        4.447489000      2.793562000     -0.951978000
C        3.803631000      4.004288000     -1.199733000
H        0.833957000      2.827896000     -2.333983000
H        4.314227000      0.654230000     -1.017633000
H        1.996942000      4.940138000     -1.905694000
H        5.457257000      2.786204000     -0.557664000
H        4.310365000      4.941451000     -1.001196000
C       -2.196324000      1.381847000     -2.220981000
C       -1.763984000      2.431639000     -1.404870000
C       -3.004555000      1.667177000     -3.330855000
C       -2.124663000      3.747301000     -1.690097000
C       -3.365804000      2.980642000     -3.615414000
C       -2.924102000      4.022647000     -2.796477000
H       -1.155664000      2.219972000     -0.533542000
H       -3.360083000      0.863290000     -3.966191000
H       -1.792584000      4.548330000     -1.040511000
H       -3.991861000      3.193781000     -4.474357000
H       -3.209335000      5.044172000     -3.020626000
C       -3.097401000     -1.379897000     -1.884190000
C       -2.957995000     -2.751388000     -2.140296000
C       -4.359423000     -0.874957000     -1.545460000
C       -4.064268000     -3.593920000     -2.076970000
C       -5.460866000     -1.724406000     -1.471866000
C       -5.317354000     -3.084190000     -1.739386000
H       -1.986489000     -3.170777000     -2.374524000
H       -4.485070000      0.182618000     -1.347522000
H       -3.945778000     -4.650922000     -2.287071000
H       -6.432526000     -1.321897000     -1.209025000
H       -6.176081000     -3.743064000     -1.685097000
Co       0.032132000     -0.594840000     -0.034693000
C       -0.601100000     -0.196516000      3.444007000
C        0.653666000     -1.069374000      3.297083000
H        1.276141000     -1.019578000      4.193174000
H        0.380059000     -2.114574000      3.134045000
H       -0.318094000      0.831645000      3.675701000
H       -1.236993000     -0.555447000      4.255277000
P       -1.583901000     -0.200721000      1.853371000
P        1.624565000     -0.503533000      1.812995000
C       -2.499209000      1.389180000      1.848085000
C       -3.806012000      1.449514000      1.344100000
C       -1.849591000      2.584818000      2.189477000
C       -4.450608000      2.674915000      1.197789000
C       -2.500935000      3.807592000      2.046564000
C       -3.802170000      3.857259000      1.548959000
H       -4.323444000      0.537673000      1.073013000
H       -0.831260000      2.577168000      2.559706000
H       -5.462441000      2.705005000      0.809858000
H       -1.989716000      4.721680000      2.327426000
H       -4.307121000      4.809629000      1.437309000
C        3.104729000     -1.573571000      1.764611000
C        4.364164000     -1.045286000      1.452644000
C        2.962250000     -2.961177000      1.907014000
C        5.461003000     -1.888948000      1.295473000
C        4.064297000     -3.798786000      1.759249000
C        5.315049000     -3.266020000      1.450173000
H        4.490856000      0.024748000      1.340756000
H        1.993011000     -3.396583000      2.121387000
H        6.431100000     -1.468962000      1.055402000
H        3.944272000     -4.869217000      1.882082000
H        6.170432000     -3.920560000      1.330570000
C       -2.852112000     -1.492177000      2.129345000
C       -3.831915000     -1.348842000      3.123993000
C       -2.821132000     -2.653025000      1.351935000
C       -4.769203000     -2.355477000      3.329156000
C       -3.762905000     -3.659566000      1.562254000
C       -4.735443000     -3.512548000      2.547127000
H       -3.872537000     -0.447593000      3.726204000
H       -2.061640000     -2.761523000      0.587505000
H       -5.526119000     -2.239210000      4.096449000
H       -3.738022000     -4.552025000      0.948599000
H       -5.468617000     -4.294672000      2.708476000
C        2.204656000      1.155651000      2.333270000
C        1.768155000      2.270180000      1.610212000
C        3.017234000      1.345320000      3.460215000
C        2.129803000      3.556765000      2.004910000
C        3.380120000      2.630135000      3.852770000
C        2.934662000      3.737350000      3.126827000
H        1.155936000      2.133830000      0.726677000
H        3.374675000      0.490588000      4.024125000
H        1.794388000      4.409736000      1.427314000
H        4.010083000      2.770072000      4.723754000
H        3.221015000      4.736318000      3.435268000
H       -0.133372000     -2.184570000     -0.194001000

110
(dppe)2CoBH4+_quartet -4785.643104 0.888630
C       -0.794722000     -0.110390000      3.424479000
C        0.489049000     -0.953337000      3.376284000
H        1.065566000     -0.829029000      4.295578000
H        0.257725000     -2.014845000      3.265737000
H       -0.546326000      0.928176000      3.646406000
H       -1.455357000     -0.463698000      4.217898000
P        1.519831000     -0.455678000      1.910834000
P       -1.737843000     -0.151939000      1.804896000
C       -3.120614000     -1.314356000      2.119625000
C       -3.311603000     -2.419628000      1.288010000
C       -4.009301000     -1.086406000      3.182661000
C       -4.375708000     -3.291881000      1.516346000
C       -5.067413000     -1.959374000      3.407745000
C       -5.251674000     -3.064857000      2.573253000
H       -2.633546000     -2.611914000      0.470760000
H       -3.887706000     -0.219057000      3.822578000
H       -4.513980000     -4.143827000      0.861832000
H       -5.750226000     -1.777887000      4.229808000
H       -6.077826000     -3.743825000      2.750971000
C       -2.570979000      1.483608000      1.708620000
C       -1.914569000      2.664870000      2.080526000
C       -3.842305000      1.572425000      1.122645000
C       -2.522558000      3.902925000      1.883096000
C       -4.443160000      2.811659000      0.922316000
C       -3.786788000      3.981150000      1.302399000
H       -0.923837000      2.637699000      2.515874000
H       -4.368449000      0.670915000      0.833163000
H       -2.005680000      4.805809000      2.188628000
H       -5.428135000      2.863102000      0.472573000
H       -4.258461000      4.944906000      1.150315000
C        1.938531000      1.285305000      2.297475000
C        1.529784000      2.291887000      1.419066000
C        2.608975000      1.638019000      3.478312000
C        1.780629000      3.631770000      1.708661000
C        2.858036000      2.975603000      3.768558000
C        2.442895000      3.974480000      2.884052000
H        1.025555000      2.031617000      0.498348000
H        2.945440000      0.868873000      4.164734000
H        1.468586000      4.398132000      1.009821000
H        3.377298000      3.241157000      4.682162000
H        2.642422000      5.015133000      3.112509000
C        3.078120000     -1.395497000      2.062860000
C        3.033548000     -2.775816000      2.304865000
C        4.312987000     -0.781491000      1.814659000
C        4.209090000     -3.521944000      2.313193000
C        5.483841000     -1.535048000      1.818143000
C        5.435252000     -2.905128000      2.068109000
H        2.087660000     -3.278295000      2.463542000
H        4.362435000      0.283908000      1.625598000
H        4.164135000     -4.587582000      2.506156000
H        6.434411000     -1.050758000      1.626293000
H        6.347822000     -3.489671000      2.071345000
Co      -0.000048000     -0.877704000      0.000018000
C        0.794743000     -0.110304000     -3.424437000
C       -0.489024000     -0.953259000     -3.376278000
H       -1.065520000     -0.828949000     -4.295584000
H       -0.257695000     -2.014767000     -3.265733000
H        0.546345000      0.928267000     -3.646342000
H        1.455384000     -0.463590000     -4.217861000
P        1.737855000     -0.151890000     -1.804848000
P       -1.519841000     -0.455619000     -1.910851000
C        2.571002000      1.483653000     -1.708551000
C        3.842345000      1.572458000     -1.122613000
C        1.914579000      2.664924000     -2.080408000
C        4.443204000      2.811688000     -0.922269000
C        2.522573000      3.902975000     -1.882967000
C        3.786820000      3.981187000     -1.302304000
H        4.368500000      0.670941000     -0.833172000
H        0.923835000      2.637762000     -2.515728000
H        5.428192000      2.863120000     -0.472554000
H        2.005686000      4.805865000     -2.188462000
H        4.258495000      4.944939000     -1.150209000
C       -3.078133000     -1.395428000     -2.062917000
C       -4.313001000     -0.781416000     -1.814732000
C       -3.033565000     -2.775745000     -2.304936000
C       -5.483858000     -1.534968000     -1.818236000
C       -4.209111000     -3.521866000     -2.313287000
C       -5.435273000     -2.905047000     -2.068212000
H       -4.362447000      0.283983000     -1.625668000
H       -2.087677000     -3.278226000     -2.463605000
H       -6.434428000     -1.050674000     -1.626398000
H       -4.164158000     -4.587502000     -2.506260000
H       -6.347846000     -3.489584000     -2.071464000
C        3.120614000     -1.314312000     -2.119617000
C        4.009294000     -1.086343000     -3.182655000
C        3.311590000     -2.419617000     -1.288043000
C        5.067384000     -1.959327000     -3.407785000
C        4.375670000     -3.291888000     -1.516427000
C        5.251627000     -3.064847000     -2.573336000
H        3.887710000     -0.218969000     -3.822539000
H        2.633543000     -2.611910000     -0.470787000
H        5.750192000     -1.777826000     -4.229849000
H        4.513929000     -4.143861000     -0.861945000
H        6.077759000     -3.743829000     -2.751091000
C       -1.938523000      1.285373000     -2.297467000
C       -1.529824000      2.291933000     -1.419010000
C       -2.608898000      1.638119000     -3.478334000
C       -1.780645000      3.631824000     -1.708587000
C       -2.857937000      2.975710000     -3.768562000
C       -2.442842000      3.974565000     -2.884009000
H       -1.025651000      2.031638000     -0.498267000
H       -2.945324000      0.868991000     -4.164796000
H       -1.468637000      4.398169000     -1.009712000
H       -3.377145000      3.241289000     -4.682190000
H       -2.642350000      5.015224000     -3.112453000
H        0.272229000     -2.407103000     -0.967775000
B        0.000010000     -3.163869000     -0.000092000
H       -0.272114000     -2.407215000      0.967708000
H       -0.979568000     -3.796202000     -0.274070000
H        0.979532000     -3.796329000      0.273791000

49
(dmpe)2Fe++_singlet -3105.128453 0.421924
C       -3.315575000      0.702510000      0.306341000
P       -1.718202000     -1.562479000      0.084520000
C       -3.315574000     -0.702517000     -0.306338000
P       -1.718205000      1.562475000     -0.084520000
H       -4.155534000     -1.299424000      0.057686000
H       -3.404880000     -0.655746000     -1.395887000
H       -3.404881000      0.655740000      1.395890000
H       -4.155536000      1.299416000     -0.057683000
C        3.315575000     -0.702510000      0.306342000
P        1.718201000      1.562479000      0.084521000
C        3.315574000      0.702518000     -0.306335000
P        1.718206000     -1.562475000     -0.084520000
H        4.155534000      1.299425000      0.057690000
H        3.404882000      0.655748000     -1.395885000
H        3.404879000     -0.655741000      1.395892000
H        4.155537000     -1.299415000     -0.057681000
Fe       0.000000000      0.000000000      0.000000000
C       -1.730583000      3.052160000      0.982513000
H       -2.666209000      3.599386000      0.846181000
H       -1.643610000      2.761564000      2.031155000
H       -0.902742000      3.715269000      0.730007000
C       -1.939833000     -2.193334000      1.795731000
H       -2.061490000     -1.361936000      2.493037000
H       -2.825896000     -2.829879000      1.849417000
H       -1.067678000     -2.774280000      2.097882000
C       -1.730577000     -3.052161000     -0.982516000
H       -0.902734000     -3.715268000     -0.730011000
H       -2.666201000     -3.599390000     -0.846185000
H       -1.643604000     -2.761563000     -2.031157000
C       -1.939840000      2.193325000     -1.795732000
H       -2.061493000      1.361925000     -2.493035000
H       -2.825904000      2.829867000     -1.849419000
H       -1.067687000      2.774274000     -2.097885000
C        1.939834000      2.193340000      1.795729000
H        1.067679000      2.774286000      2.097880000
H        2.061493000      1.361946000      2.493038000
H        2.825895000      2.829887000      1.849411000
C        1.730573000      3.052157000     -0.982521000
H        1.643599000      2.761554000     -2.031161000
H        0.902730000      3.715264000     -0.730018000
H        2.666197000      3.599388000     -0.846194000
C        1.730581000     -3.052158000      0.982516000
H        1.643606000     -2.761560000      2.031157000
H        0.902740000     -3.715267000      0.730009000
H        2.666207000     -3.599385000      0.846187000
C        1.939844000     -2.193328000     -1.795731000
H        2.825908000     -2.829873000     -1.849413000
H        1.067691000     -2.774276000     -2.097887000
H        2.061503000     -1.361930000     -2.493036000

50
(dmpe)2FeH+_singlet -3106.059705 0.429757
C       -3.308248000      0.660113000      0.219640000
P       -1.635375000     -1.539556000      0.072566000
C       -3.247043000     -0.736687000     -0.405046000
P       -1.670685000      1.511081000     -0.054985000
H       -4.091123000     -1.361327000     -0.101536000
H       -3.260807000     -0.673696000     -1.497173000
H       -3.464148000      0.592925000      1.300970000
H       -4.126282000      1.258384000     -0.189521000
C        3.308249000     -0.660111000      0.219642000
P        1.635375000      1.539557000      0.072544000
C        3.247042000      0.736682000     -0.405061000
P        1.670685000     -1.511082000     -0.054969000
H        4.091122000      1.361326000     -0.101561000
H       -0.000001000     -0.000008000     -1.418803000
H        3.464151000     -0.592910000      1.300971000
H        4.126282000     -1.258387000     -0.189514000
Fe       0.000000000      0.000001000      0.073260000
C       -1.789380000      2.956030000      1.086213000
H       -2.730177000      3.492584000      0.942744000
H       -1.731425000      2.613226000      2.121367000
H       -0.964224000      3.647004000      0.906174000
C       -2.020234000     -2.247506000      1.736986000
H       -2.209633000     -1.440431000      2.447811000
H       -2.898115000     -2.896539000      1.696116000
H       -1.167550000     -2.824986000      2.098338000
C       -1.619158000     -3.036069000     -0.997270000
H       -0.826583000     -3.719632000     -0.690146000
H       -2.574705000     -3.561480000     -0.931844000
H       -1.444471000     -2.737217000     -2.031787000
C       -1.907170000      2.277525000     -1.711450000
H       -2.026706000      1.485561000     -2.451282000
H       -2.787488000      2.924337000     -1.717656000
H       -1.028451000      2.860527000     -1.983555000
C        2.020237000      2.247528000      1.736955000
H        1.167554000      2.825012000      2.098301000
H        2.209638000      1.440462000      2.447790000
H        2.898118000      2.896561000      1.696074000
C        1.619156000      3.036056000     -0.997311000
H        1.444467000      2.737191000     -2.031824000
H        0.826581000      3.719623000     -0.690194000
H        2.574703000      3.561468000     -0.931894000
C        1.789382000     -2.956016000      1.086248000
H        1.731428000     -2.613198000      2.121397000
H        0.964226000     -3.646993000      0.906219000
H        2.730179000     -3.492571000      0.942785000
C        1.907167000     -2.277547000     -1.711424000
H        2.787485000     -2.924360000     -1.717624000
H        1.028447000     -2.860553000     -1.983521000
H        2.026702000     -1.485593000     -2.451266000
H        3.260804000      0.673678000     -1.497188000

54
(dmpe)2FeBH4_singlet -3132.687724 0.460636
C        3.344338000      0.379651000     -0.413424000
P        1.523820000     -1.682092000     -0.116073000
C        3.200657000     -0.984000000      0.270506000
P        1.813662000      1.405115000     -0.119299000
H        3.980039000     -1.681146000     -0.048109000
H        3.259404000     -0.884874000      1.356091000
H        3.450403000      0.259877000     -1.496318000
H        4.227379000      0.919074000     -0.062203000
C       -3.375148000     -0.365761000     -0.325343000
P       -1.541973000      1.684495000     -0.081102000
C       -3.187016000      0.970584000      0.400849000
P       -1.836389000     -1.394817000     -0.105157000
H       -3.990910000      1.676077000      0.175549000
H       -0.224674000      0.039012000      1.478165000
H       -3.522487000     -0.206969000     -1.397988000
H       -4.247133000     -0.911423000      0.043332000
Fe      -0.017480000      0.002497000     -0.071514000
C        1.907065000      2.655796000     -1.471189000
H        2.908399000      3.089204000     -1.524772000
H        1.668803000      2.195992000     -2.432472000
H        1.193471000      3.459669000     -1.282228000
C        1.777485000     -2.405116000     -1.796798000
H        2.010100000     -1.613427000     -2.512327000
H        2.600705000     -3.123068000     -1.788647000
H        0.870867000     -2.909841000     -2.131888000
C        1.387969000     -3.148562000      0.973504000
H        0.567018000     -3.786379000      0.642020000
H        2.312502000     -3.729593000      0.949104000
H        1.192185000     -2.807904000      1.990658000
C        2.240393000      2.389824000      1.368840000
H        2.380070000      1.719261000      2.214465000
H        3.152600000      2.960763000      1.181352000
H        1.428696000      3.072425000      1.615131000
C       -1.894204000      2.430891000     -1.731691000
H       -1.011865000      2.953937000     -2.102305000
H       -2.151482000      1.648538000     -2.448551000
H       -2.724600000      3.137761000     -1.667416000
C       -1.361887000      3.137475000      1.021585000
H       -1.100007000      2.790138000      2.021969000
H       -0.570019000      3.791353000      0.653290000
H       -2.293339000      3.706515000      1.060043000
C       -1.993613000     -2.668015000     -1.427089000
H       -1.791501000     -2.227042000     -2.405208000
H       -1.277628000     -3.472856000     -1.252027000
H       -2.999107000     -3.094928000     -1.430977000
C       -2.216085000     -2.335554000      1.423724000
H       -3.115544000     -2.936816000      1.273323000
H       -1.382265000     -2.980860000      1.694009000
H       -2.367244000     -1.636970000      2.245686000
H       -3.165802000      0.826909000      1.485260000
B        0.320696000     -0.098108000      2.696694000
H        0.053201000      0.991258000      3.134630000
H       -0.331197000     -1.015372000      3.113654000
H        1.495446000     -0.326463000      2.595230000

49
(dmpe)2Fe++_triplet -3105.175501 0.421689 
C       -3.341181000      0.698775000      0.314601000
P       -1.748541000     -1.568025000      0.068564000
C       -3.341171000     -0.698791000     -0.314625000
P       -1.748556000      1.568027000     -0.068563000
H       -4.183273000     -1.298107000      0.040734000
H       -3.426341000     -0.639628000     -1.403727000
H       -3.426368000      0.639610000      1.403702000
H       -4.183284000      1.298082000     -0.040770000
C        3.341177000     -0.698801000      0.314633000
P        1.748560000      1.568024000      0.068570000
C        3.341195000      0.698776000     -0.314569000
P        1.748543000     -1.568024000     -0.068566000
H        4.183288000      1.298080000      0.040829000
H        3.426405000      0.639629000     -1.403668000
H        3.426350000     -0.639658000      1.403736000
H        4.183275000     -1.298115000     -0.040738000
Fe       0.000003000      0.000007000      0.000004000
C       -1.742604000      3.035414000      1.029202000
H       -2.679164000      3.586812000      0.917835000
H       -1.638027000      2.725635000      2.070510000
H       -0.917562000      3.701028000      0.772793000
C       -1.973035000     -2.236006000      1.764713000
H       -2.116718000     -1.419621000      2.474693000
H       -2.846472000     -2.891320000      1.795279000
H       -1.092620000     -2.805090000      2.065212000
C       -1.742547000     -3.035418000     -1.029193000
H       -0.917475000     -3.700997000     -0.772788000
H       -2.679084000     -3.586853000     -0.917813000
H       -1.637992000     -2.725642000     -2.070503000
C       -1.973040000      2.236012000     -1.764712000
H       -2.116731000      1.419628000     -2.474693000
H       -2.846472000      2.891332000     -1.795279000
H       -1.092619000      2.805088000     -2.065211000
C        1.973034000      2.236072000      1.764695000
H        1.092610000      2.805158000      2.065167000
H        2.116724000      1.419718000      2.474709000
H        2.846464000      2.891397000      1.795239000
C        1.742590000      3.035370000     -1.029249000
H        1.638013000      2.725549000     -2.070544000
H        0.917540000      3.700983000     -0.772863000
H        2.679143000      3.586786000     -0.917907000
C        1.742528000     -3.035412000      1.029199000
H        1.637962000     -2.725627000      2.070506000
H        0.917454000     -3.700986000      0.772788000
H        2.679061000     -3.586855000      0.917835000
C        1.973042000     -2.236016000     -1.764709000
H        2.846471000     -2.891341000     -1.795265000
H        1.092622000     -2.805091000     -2.065213000
H        2.116742000     -1.419637000     -2.474694000

50
(dmpe)2FeH+_triplet -3106.062150 0.427427
C       -2.703972000      0.781588000      1.397082000
P       -2.167441000     -0.656087000     -0.940731000
C       -3.375644000      0.323683000      0.095089000
P       -1.010737000      1.461692000      1.025481000
H       -4.279003000     -0.259719000      0.290470000
H       -3.676964000      1.189358000     -0.502554000
H       -2.558764000     -0.064609000      2.075915000
H       -3.309540000      1.523766000      1.924745000
C        2.852003000     -1.126333000      0.865407000
P        2.066156000      0.881477000     -0.926009000
C        3.252988000     -0.472967000     -0.465710000
P        1.057364000     -1.632403000      0.847046000
H        4.270895000     -0.075637000     -0.420255000
H        0.387456000     -0.728140000     -1.829171000
H        2.976096000     -0.418711000      1.691557000
H        3.485179000     -1.990361000      1.086685000
Fe      -0.034095000      0.060817000     -0.555882000
C       -0.304486000      1.763956000      2.697080000
H       -0.969191000      2.390423000      3.296606000
H       -0.156571000      0.812613000      3.209160000
H        0.660802000      2.263969000      2.603037000
C       -2.533306000     -2.407006000     -0.507074000
H       -2.306924000     -2.579017000      0.546532000
H       -3.583587000     -2.643267000     -0.692752000
H       -1.906123000     -3.063449000     -1.111727000
C       -2.840909000     -0.509190000     -2.643559000
H       -2.269958000     -1.160320000     -3.307041000
H       -3.896263000     -0.790133000     -2.677180000
H       -2.729420000      0.518498000     -2.993571000
C       -1.365345000      3.171832000      0.431650000
H       -1.889680000      3.130504000     -0.524559000
H       -1.974763000      3.721486000      1.152938000
H       -0.425740000      3.706159000      0.280394000
C        2.704289000      2.317706000      0.045168000
H        2.105742000      3.204537000     -0.173033000
H        2.623389000      2.103164000      1.112403000
H        3.748504000      2.530664000     -0.196168000
C        2.552739000      1.320900000     -2.640859000
H        2.328886000      0.479240000     -3.296907000
H        1.970225000      2.181541000     -2.975714000
H        3.615564000      1.566850000     -2.700581000
C        0.776983000     -2.110230000      2.607878000
H        0.895683000     -1.238893000      3.254117000
H       -0.238419000     -2.493540000      2.728641000
H        1.482941000     -2.881077000      2.927349000
C        1.112166000     -3.274558000      0.010832000
H        1.857456000     -3.926909000      0.472351000
H        0.133831000     -3.752398000      0.079050000
H        1.348530000     -3.130911000     -1.043823000
H        3.221016000     -1.203397000     -1.278716000

54
(dmpe)2FeBH4+_triplet -3132.696340 0.463394
C        2.301721000      0.888213000     -1.699393000
P        2.250449000     -0.587181000      0.695419000
C        3.231645000      0.240044000     -0.669053000
P        0.866702000      1.691948000     -0.840716000
H        3.904170000     -0.482997000     -1.135799000
H        3.861551000      0.998718000     -0.198108000
H        1.875770000      0.136366000     -2.369656000
H        2.827856000      1.619906000     -2.318968000
C       -2.652937000     -1.194422000     -1.220723000
P       -2.225292000      0.707529000      0.792937000
C       -3.219475000     -0.708621000      0.122347000
P       -0.840671000     -1.606173000     -1.077261000
H       -4.265771000     -0.406727000      0.021136000
H       -0.565123000     -1.346097000      1.672010000
H       -2.753514000     -0.416344000     -1.984240000
H       -3.202929000     -2.067133000     -1.584113000
Fe       0.024249000      0.067390000      0.664043000
C       -0.076514000      2.401092000     -2.253226000
H        0.607245000      2.892602000     -2.949185000
H       -0.611758000      1.611275000     -2.782923000
H       -0.797836000      3.135368000     -1.897028000
C        2.577202000     -2.380951000      0.479580000
H        2.259618000     -2.695634000     -0.515605000
H        3.641212000     -2.596645000      0.598755000
H        2.008266000     -2.930216000      1.230523000
C        3.222465000     -0.155083000      2.190681000
H        2.821032000     -0.690987000      3.048650000
H        4.274077000     -0.413343000      2.045845000
H        3.133880000      0.915883000      2.381513000
C        1.595468000      3.184128000     -0.046789000
H        2.290503000      2.882596000      0.738042000
H        2.120753000      3.802328000     -0.778594000
H        0.801462000      3.773529000      0.415432000
C       -2.852988000      2.127741000     -0.199840000
H       -2.336979000      3.044284000      0.092071000
H       -2.687074000      1.955635000     -1.262768000
H       -3.923513000      2.259934000     -0.027589000
C       -2.958535000      1.044531000      2.436512000
H       -2.763333000      0.205595000      3.101243000
H       -2.490149000      1.932717000      2.864609000
H       -4.033618000      1.212872000      2.341714000
C       -0.346145000     -1.837611000     -2.839871000
H       -0.381575000     -0.882157000     -3.367372000
H        0.676537000     -2.217962000     -2.887268000
H       -1.004880000     -2.545290000     -3.349300000
C       -0.887363000     -3.335139000     -0.441990000
H       -1.527925000     -3.960786000     -1.067873000
H        0.118513000     -3.755437000     -0.428839000
H       -1.263184000     -3.334351000      0.581847000
H       -3.178715000     -1.502276000      0.873429000
B       -0.103733000     -0.894161000      2.755164000
H        0.294093000      0.282591000      2.532369000
H       -1.023048000     -0.840274000      3.520005000
H        0.807503000     -1.594251000      3.099986000

49
(dmpe)2Fe++_quintet -3105.164666 0.419718
C       -3.284748000      0.231321000      0.734337000
P       -1.778120000     -1.232824000     -1.169502000
C       -3.284539000     -0.231567000     -0.734745000
P       -1.778460000      1.232585000      1.169535000
H       -4.178678000     -0.824268000     -0.947080000
H       -3.308731000      0.626387000     -1.413659000
H       -3.309125000     -0.626637000      1.413239000
H       -4.178951000      0.824013000      0.946422000
C        3.284536000      0.231593000     -0.734751000
P        1.778468000     -1.232622000      1.169493000
C        3.284752000     -0.231341000      0.734318000
P        1.778112000      1.232861000     -1.169470000
H        4.178958000     -0.824038000      0.946381000
H        3.309130000      0.626596000      1.413247000
H        3.308726000     -0.626342000     -1.413690000
H        4.178672000      0.824302000     -0.947073000
Fe       0.000002000     -0.000003000      0.000131000
C       -1.813904000      1.387615000      2.994036000
H       -2.768636000      1.804835000      3.322740000
H       -1.674694000      0.407943000      3.454225000
H       -1.009520000      2.048197000      3.322665000
C       -2.131361000     -2.917934000     -0.531834000
H       -2.229875000     -2.898990000      0.555061000
H       -3.057363000     -3.301220000     -0.966599000
H       -1.313021000     -3.590550000     -0.795191000
C       -1.813131000     -1.388034000     -2.993996000
H       -1.008638000     -2.048611000     -3.322368000
H       -2.767765000     -1.805329000     -3.322890000
H       -1.673854000     -0.408399000     -3.454245000
C       -2.131602000      2.917754000      0.531961000
H       -2.229872000      2.898921000     -0.554959000
H       -3.057712000      3.300970000      0.966558000
H       -1.313338000      3.590360000      0.795574000
C        2.131616000     -2.917774000      0.531875000
H        1.313355000     -3.590390000      0.795473000
H        2.229884000     -2.898914000     -0.555045000
H        3.057728000     -3.300997000      0.966461000
C        1.813912000     -1.387705000      2.993990000
H        1.674695000     -0.408047000      3.454207000
H        1.009533000     -2.048303000      3.322599000
H        2.768647000     -1.804927000      3.322682000
C        1.813113000      1.388131000     -2.993960000
H        1.673834000      0.408511000     -3.454240000
H        1.008617000      2.048717000     -3.322306000
H        2.767744000      1.805437000     -3.322846000
C        2.131353000      2.917952000     -0.531751000
H        3.057348000      3.301256000     -0.966517000
H        1.313008000      3.590573000     -0.795075000
H        2.229883000      2.898972000      0.555142000

50
(dmpe)2FeH+_quintet -3106.036388 0.423520
C        3.429252000     -0.461954000      0.554102000
P        1.756704000      1.749126000      0.071151000
C        3.402329000      0.908222000     -0.147577000
P        2.003836000     -1.532738000      0.017273000
H        4.207135000      1.550607000      0.220689000
H        3.552481000      0.788822000     -1.225096000
H        3.347557000     -0.337777000      1.639164000
H        4.376060000     -0.976241000      0.364274000
C       -3.429251000      0.461949000      0.554117000
P       -1.756706000     -1.749129000      0.071143000
C       -3.402328000     -0.908217000     -0.147581000
P       -2.003832000      1.532739000      0.017307000
H       -4.207138000     -1.550605000      0.220671000
H       -0.000018000      0.000002000     -2.084636000
H       -3.347559000      0.337757000      1.639178000
H       -4.376058000      0.976241000      0.364294000
Fe      -0.000001000      0.000000000     -0.439104000
C        2.135390000     -2.979296000      1.151220000
H        3.139217000     -3.411690000      1.136025000
H        1.896997000     -2.672568000      2.171806000
H        1.421835000     -3.747727000      0.846531000
C        1.909222000      2.528287000      1.737218000
H        1.997953000      1.753373000      2.501533000
H        2.780547000      3.185644000      1.792342000
H        1.010044000      3.109618000      1.950060000
C        1.856643000      3.182012000     -1.075606000
H        0.995755000      3.835229000     -0.917316000
H        2.771074000      3.759571000     -0.920346000
H        1.824750000      2.819720000     -2.104588000
C        2.578902000     -2.214132000     -1.594134000
H        2.635463000     -1.407662000     -2.326404000
H        3.554662000     -2.697001000     -1.497732000
H        1.849146000     -2.939445000     -1.958480000
C       -1.909235000     -2.528313000      1.737198000
H       -1.010062000     -3.109652000      1.950036000
H       -1.997965000     -1.753410000      2.501525000
H       -2.780564000     -3.185665000      1.792310000
C       -1.856644000     -3.181998000     -1.075634000
H       -1.824742000     -2.819691000     -2.104611000
H       -0.995760000     -3.835221000     -0.917348000
H       -2.771078000     -3.759554000     -0.920388000
C       -2.135381000      2.979276000      1.151282000
H       -1.896987000      2.672526000      2.171862000
H       -1.421822000      3.747710000      0.846608000
H       -3.139205000      3.411673000      1.136097000
C       -2.578896000      2.214165000     -1.594086000
H       -3.554654000      2.697035000     -1.497676000
H       -1.849139000      2.939484000     -1.958418000
H       -2.635458000      1.407710000     -2.326372000
H       -3.552473000     -0.788801000     -1.225099000

54
(dmpe)2FeBH4+_quintet -3132.695943 0.457930
C        2.610294000      1.624259000     -1.132389000
P        2.544720000     -0.632846000      0.556326000
C        3.329919000      0.978748000      0.062736000
P        0.797727000      1.893629000     -0.807386000
H        4.388704000      0.822973000     -0.164608000
H        3.283198000      1.631100000      0.939883000
H        2.685384000      0.985408000     -2.018214000
H        3.072165000      2.580801000     -1.394553000
C       -2.610226000     -1.624326000     -1.132676000
P       -2.544798000      0.632531000      0.556305000
C       -3.330159000     -0.978852000      0.062278000
P       -0.797729000     -1.893658000     -0.807225000
H       -4.388841000     -0.822862000     -0.165385000
H       -0.495637000     -0.906833000      2.204238000
H       -2.685023000     -0.985411000     -2.018481000
H       -3.072047000     -2.580837000     -1.395035000
Fe      -0.000206000      0.000138000      0.653086000
C        0.164326000      2.374683000     -2.467984000
H        0.770443000      3.172324000     -2.904557000
H        0.181426000      1.510486000     -3.135056000
H       -0.865029000      2.725016000     -2.380624000
C        3.218782000     -1.803513000     -0.701175000
H        2.872875000     -1.521883000     -1.697397000
H        4.311537000     -1.804509000     -0.693279000
H        2.866606000     -2.815107000     -0.488606000
C        3.448656000     -1.086637000      2.087115000
H        3.129107000     -2.076621000      2.416785000
H        4.528534000     -1.090370000      1.919605000
H        3.193333000     -0.376297000      2.873377000
C        0.761552000      3.475880000      0.132472000
H        1.233930000      3.330214000      1.105108000
H        1.276478000      4.271966000     -0.410360000
H       -0.274617000      3.772826000      0.305582000
C       -3.218295000      1.803631000     -0.701086000
H       -2.865840000      2.815064000     -0.488212000
H       -2.872301000      1.522122000     -1.697311000
H       -4.311052000      1.804960000     -0.693372000
C       -3.448903000      1.086276000      2.087003000
H       -3.194384000      0.375372000      2.873018000
H       -3.128701000      2.075846000      2.417268000
H       -4.528719000      1.090878000      1.919125000
C       -0.163954000     -2.374686000     -2.467693000
H       -0.181409000     -1.510624000     -3.134927000
H        0.865557000     -2.724515000     -2.380172000
H       -0.769655000     -3.172697000     -2.904168000
C       -0.761522000     -3.475907000      0.132612000
H       -1.276230000     -4.272072000     -0.410311000
H        0.274680000     -3.772667000      0.305852000
H       -1.234057000     -3.330360000      1.105190000
H       -3.283823000     -1.631312000      0.939366000
B        0.000150000      0.000571000      2.937828000
H        0.496461000      0.907262000      2.203688000
H       -0.895036000      0.486223000      3.569318000
H        0.894970000     -0.484490000      3.570261000

111
(dppp)2Fe++_singlet -4717.649714 0.910238
C       -0.207143000      2.233586000      3.342885000
C       -1.619626000      2.025182000      2.796526000
P       -1.828830000      1.395069000      1.065969000
H       -0.302950000      2.553723000      4.384258000
P        1.373968000      0.603636000      1.624871000
C        0.651727000      0.968172000      3.301359000
H       -2.148843000      1.285735000      3.406567000
H       -2.215157000      2.939744000      2.862925000
H        1.504330000      1.059269000      3.976757000
H        0.074664000      0.099488000      3.629567000
H        0.303537000      3.048917000      2.824376000
C       -0.207196000     -2.233567000     -3.342871000
C       -1.619677000     -2.025112000     -2.796528000
P       -1.828858000     -1.395046000     -1.065952000
H       -0.303001000     -2.553718000     -4.384241000
P        1.373942000     -0.603632000     -1.624868000
C        0.651701000     -0.968172000     -3.301355000
H       -2.148851000     -1.285622000     -3.406556000
H       -2.215252000     -2.939643000     -2.862959000
H        1.504306000     -1.059295000     -3.976746000
H        0.074658000     -0.099480000     -3.629575000
H        0.303459000     -3.048904000     -2.824344000
Fe      -0.260371000      0.000007000      0.000005000
C       -3.658709000     -1.324050000     -1.041354000
C       -4.311337000     -0.269119000     -1.690518000
C       -4.408917000     -2.381943000     -0.515295000
C       -5.696693000     -0.272720000     -1.810515000
C       -5.796480000     -2.381587000     -0.641258000
C       -6.440815000     -1.330605000     -1.288796000
H       -3.750292000      0.565122000     -2.097084000
H       -3.921058000     -3.207961000     -0.012708000
H       -6.195555000      0.550776000     -2.306802000
H       -6.371476000     -3.205880000     -0.235959000
H       -7.519861000     -1.333224000     -1.386730000
C       -3.658681000      1.324102000      1.041386000
C       -4.311312000      0.269175000      1.690555000
C       -4.408885000      2.382007000      0.515345000
C       -5.696665000      0.272790000      1.810573000
C       -5.796446000      2.381664000      0.641328000
C       -6.440783000      1.330686000      1.288871000
H       -3.750269000     -0.565076000      2.097107000
H       -3.921025000      3.208022000      0.012756000
H       -6.195529000     -0.550703000      2.306863000
H       -6.371439000      3.205966000      0.236042000
H       -7.519828000      1.333316000      1.386820000
C       -1.383464000     -2.757564000      0.073993000
C       -1.360561000     -2.481015000      1.454235000
C       -1.042825000     -4.044165000     -0.365407000
C       -0.998331000     -3.469916000      2.368586000
C       -0.687935000     -5.027293000      0.551912000
C       -0.659148000     -4.742323000      1.918695000
H       -1.676964000     -1.511848000      1.822475000
H       -1.058399000     -4.291506000     -1.418212000
H       -1.005986000     -3.253180000      3.430491000
H       -0.438179000     -6.021416000      0.200693000
H       -0.390331000     -5.516029000      2.628053000
C       -1.383409000      2.757539000     -0.074027000
C       -1.360620000      2.480983000     -1.454271000
C       -1.042680000      4.044131000      0.365338000
C       -0.998422000      3.469863000     -2.368655000
C       -0.687820000      5.027239000     -0.552012000
C       -0.659158000      4.742262000     -1.918797000
H       -1.677067000      1.511817000     -1.822478000
H       -1.058165000      4.291478000      1.418144000
H       -1.006156000      3.253119000     -3.430558000
H       -0.437992000      6.021353000     -0.200818000
H       -0.390367000      5.515953000     -2.628179000
C        2.395280000     -2.095626000     -1.347441000
C        2.104625000     -2.965218000     -0.295218000
C        3.415051000     -2.428312000     -2.254340000
C        2.824010000     -4.147867000     -0.140589000
C        4.133227000     -3.608067000     -2.095176000
C        3.838036000     -4.470685000     -1.037299000
H        1.326583000     -2.722513000      0.412720000
H        3.659241000     -1.766065000     -3.076801000
H        2.592958000     -4.808830000      0.685348000
H        4.921462000     -3.856185000     -2.796093000
H        4.399769000     -5.389556000     -0.916548000
C        2.547772000      0.742280000     -2.062252000
C        2.100567000      1.808854000     -2.854146000
C        3.880599000      0.726917000     -1.636023000
C        2.967346000      2.838188000     -3.207549000
C        4.744724000      1.760573000     -1.987682000
C        4.291293000      2.818669000     -2.772034000
H        1.075765000      1.849821000     -3.197986000
H        4.254594000     -0.104246000     -1.055311000
H        2.610610000      3.651567000     -3.828761000
H        5.775942000      1.733047000     -1.655960000
H        4.967601000      3.617968000     -3.050632000
C        2.547778000     -0.742301000      2.062232000
C        2.100594000     -1.808844000      2.854178000
C        3.880582000     -0.726979000      1.635926000
C        2.967372000     -2.838188000      3.207559000
C        4.744705000     -1.760643000      1.987564000
C        4.291295000     -2.818708000      2.771970000
H        1.075810000     -1.849782000      3.198076000
H        4.254560000      0.104162000      1.055171000
H        2.610652000     -3.651543000      3.828812000
H        5.775904000     -1.733148000      1.655784000
H        4.967601000     -3.618015000      3.050551000
C        2.395338000      2.095617000      1.347474000
C        2.104753000      2.965194000      0.295217000
C        3.415069000      2.428303000      2.254416000
C        2.824168000      4.147827000      0.140602000
C        4.133275000      3.608043000      2.095265000
C        3.838153000      4.470646000      1.037356000
H        1.326743000      2.722492000     -0.412757000
H        3.659206000      1.766072000      3.076905000
H        2.593169000      4.808777000     -0.685361000
H        4.921479000      3.856160000      2.796217000
H        4.399909000      5.389504000      0.916616000

112
(dppp)2FeH+_singlet -4718.539228 0.916617
C        0.533245000     -2.684940000      3.010077000
C        1.855095000     -2.467235000      2.256643000
P        1.676834000     -1.879121000      0.512414000
H        0.783271000     -3.080296000      3.999380000
P       -1.178065000     -0.853081000      1.649712000
C       -0.306477000     -1.415216000      3.197926000
H        2.440911000     -1.694590000      2.763426000
H        2.457293000     -3.379029000      2.264585000
H       -1.063004000     -1.575661000      3.968061000
H        0.328752000     -0.591230000      3.530272000
H       -0.068063000     -3.456437000      2.520699000
C        0.943414000      1.758441000     -3.220619000
C        2.186552000      1.442245000     -2.367843000
P        1.838510000      1.351579000     -0.548437000
H        1.257014000      1.758843000     -4.269291000
P       -1.190685000      0.862499000     -1.486042000
C       -0.230066000      0.774756000     -3.091619000
H        2.592553000      0.463754000     -2.638952000
H        2.967682000      2.176465000     -2.576385000
H       -0.936048000      0.922826000     -3.911656000
H        0.139795000     -0.250243000     -3.185729000
H        0.588911000      2.769832000     -3.011308000
Fe       0.283287000     -0.130511000      0.095085000
H        0.566004000      0.632629000      1.331206000
C       -2.188171000      0.551377000      2.300189000
C       -3.534729000      0.699121000      1.948063000
C       -1.590586000      1.535505000      3.099629000
C       -4.258955000      1.813472000      2.366874000
C       -2.318016000      2.643551000      3.526968000
C       -3.653552000      2.790314000      3.154356000
H       -4.021486000     -0.058512000      1.348305000
H       -0.551596000      1.446473000      3.390917000
H       -5.299630000      1.915184000      2.080419000
H       -1.841407000      3.391324000      4.150720000
H       -4.219469000      3.654367000      3.482640000
C       -2.432113000     -2.193371000      1.459716000
C       -3.284565000     -2.560057000      2.513211000
C       -2.525499000     -2.876032000      0.247357000
C       -4.199377000     -3.594800000      2.350678000
C       -3.443474000     -3.911910000      0.081671000
C       -4.278981000     -4.275423000      1.133044000
H       -3.250411000     -2.027377000      3.456979000
H       -1.883010000     -2.597591000     -0.572809000
H       -4.854015000     -3.869002000      3.170141000
H       -3.501952000     -4.427098000     -0.869676000
H       -4.993436000     -5.081299000      1.009224000
C        0.904512000     -3.288454000     -0.398221000
C        0.834921000     -4.594486000      0.095905000
C        0.363163000     -3.020427000     -1.662367000
C        0.227747000     -5.600648000     -0.653336000
C       -0.229984000     -4.025854000     -2.419304000
C       -0.303447000     -5.321342000     -1.911253000
H        1.250964000     -4.842988000      1.063895000
H        0.403044000     -2.010380000     -2.058179000
H        0.173871000     -6.606743000     -0.253908000
H       -0.639143000     -3.800798000     -3.397573000
H       -0.768526000     -6.108986000     -2.492321000
C        3.405055000     -1.976798000     -0.145336000
C        4.528732000     -2.065248000      0.681751000
C        3.593568000     -1.956358000     -1.534012000
C        5.807537000     -2.137513000      0.131639000
C        4.869820000     -2.028136000     -2.082110000
C        5.983533000     -2.121346000     -1.248568000
H        4.429434000     -2.063301000      1.758526000
H        2.740603000     -1.908429000     -2.199755000
H        6.666822000     -2.200007000      0.789001000
H        4.994316000     -2.021444000     -3.159143000
H        6.979052000     -2.181045000     -1.672624000
C        3.492060000      1.211014000      0.261365000
C        4.701271000      1.300619000     -0.432188000
C        3.519289000      1.076762000      1.656352000
C        5.912753000      1.268115000      0.257568000
C        4.728108000      1.055021000      2.343638000
C        5.930915000      1.154441000      1.644638000
H        4.719317000      1.384679000     -1.510808000
H        2.588102000      0.991971000      2.203670000
H        6.843138000      1.329667000     -0.294958000
H        4.732858000      0.962563000      3.424088000
H        6.874444000      1.138049000      2.177687000
C       -1.804049000      2.587766000     -1.420462000
C       -1.954635000      3.204837000     -0.177548000
C       -2.185250000      3.274313000     -2.582067000
C       -2.469115000      4.496810000     -0.093048000
C       -2.689732000      4.567575000     -2.495276000
C       -2.831760000      5.181290000     -1.249157000
H       -1.667578000      2.681691000      0.722542000
H       -2.100819000      2.805878000     -3.555517000
H       -2.577108000      4.963966000      0.878216000
H       -2.977496000      5.094822000     -3.397573000
H       -3.225875000      6.189008000     -1.184502000
C       -2.712529000     -0.081802000     -1.934756000
C       -2.646207000     -1.217670000     -2.751761000
C       -3.953876000      0.301083000     -1.411929000
C       -3.790815000     -1.961943000     -3.026176000
C       -5.095397000     -0.449778000     -1.680277000
C       -5.017397000     -1.585879000     -2.483826000
H       -1.705588000     -1.536733000     -3.181080000
H       -4.031711000      1.194141000     -0.804851000
H       -3.722471000     -2.836209000     -3.663736000
H       -6.049298000     -0.140902000     -1.267993000
H       -5.907281000     -2.167789000     -2.692853000
C        1.452712000      3.109531000     -0.089581000
C        1.712820000      4.190406000     -0.939839000
C        0.961257000      3.376470000      1.193359000
C        1.463832000      5.497793000     -0.524412000
C        0.730587000      4.680552000      1.615970000
C        0.973866000      5.748236000      0.754571000
H        2.116618000      4.037439000     -1.931739000
H        0.737369000      2.553922000      1.857402000
H        1.660903000      6.320270000     -1.202388000
H        0.348105000      4.861245000      2.614281000
H        0.785256000      6.765784000      1.076499000

116
(dppp)2FeBH4+_singlet -4745.159345 0.950673
C        0.068622000     -3.475537000      2.412456000
C        1.420425000     -2.771667000      2.346597000
P        1.759789000     -1.639222000      0.908218000
H        0.100656000     -4.182755000      3.247545000
P       -1.563223000     -1.500602000      1.158988000
C       -1.080915000     -2.501004000      2.652846000
H        1.551484000     -2.140413000      3.227204000
H        2.244407000     -3.488304000      2.363649000
H       -1.987174000     -3.032502000      2.950136000
H       -0.830785000     -1.804137000      3.452890000
H       -0.114116000     -4.075007000      1.515459000
C        0.116784000      2.213443000     -3.138784000
C        1.384917000      1.479433000     -2.707658000
P        1.652454000      1.414212000     -0.854322000
H        0.159660000      2.355440000     -4.223829000
P       -1.622056000      1.159538000     -1.035134000
C       -1.172231000      1.458871000     -2.823638000
H        1.365668000      0.456450000     -3.094108000
H        2.260876000      1.961660000     -3.142573000
H       -2.034137000      1.956267000     -3.273914000
H       -1.135618000      0.460769000     -3.271663000
H        0.102764000      3.213556000     -2.701235000
Fe       0.070440000     -0.089810000      0.179274000
H       -0.162336000      0.852310000      1.429907000
B        0.539497000      0.980016000      2.544950000
H       -0.174078000      1.841497000      2.998649000
H        0.496787000     -0.046301000      3.168026000
H        1.641129000      1.359200000      2.266717000
C       -3.043705000     -0.670922000      1.882004000
C       -2.852958000      0.085931000      3.050019000
C       -4.333132000     -0.792328000      1.356779000
C       -3.932701000      0.702278000      3.674723000
C       -5.411751000     -0.177345000      1.990216000
C       -5.217449000      0.569603000      3.148533000
H       -1.862024000      0.216474000      3.465238000
H       -4.507571000     -1.352346000      0.448568000
H       -3.767503000      1.284478000      4.574072000
H       -6.403725000     -0.279268000      1.565912000
H       -6.059279000      1.044894000      3.638690000
C       -3.299975000      0.464833000     -1.406631000
C       -3.388560000     -0.745451000     -2.103609000
C       -4.477182000      1.156959000     -1.103151000
C       -4.625182000     -1.274924000     -2.460129000
C       -5.714545000      0.634979000     -1.474946000
C       -5.794736000     -0.584557000     -2.143681000
H       -2.495013000     -1.293044000     -2.368174000
H       -4.438668000      2.094855000     -0.566084000
H       -4.671023000     -2.222991000     -2.983222000
H       -6.617911000      1.182273000     -1.231330000
H       -6.759748000     -0.991158000     -2.423294000
C       -2.037000000      2.810536000     -0.352738000
C       -2.301637000      2.901002000      1.018277000
C       -2.170207000      3.953165000     -1.150068000
C       -2.685509000      4.112223000      1.584500000
C       -2.538689000      5.168343000     -0.577860000
C       -2.797706000      5.251109000      0.789005000
H       -2.203646000      2.029595000      1.647867000
H       -1.992456000      3.915618000     -2.216316000
H       -2.887955000      4.163692000      2.647984000
H       -2.625506000      6.049633000     -1.202598000
H       -3.086288000      6.198200000      1.230175000
C       -2.178069000     -2.875229000      0.097028000
C       -1.485073000     -3.181143000     -1.076788000
C       -3.236799000     -3.706211000      0.489401000
C       -1.844630000     -4.276323000     -1.858909000
C       -3.606078000     -4.794895000     -0.295333000
C       -2.912430000     -5.082305000     -1.472005000
H       -0.652168000     -2.565073000     -1.388529000
H       -3.781855000     -3.504334000      1.403597000
H       -1.286818000     -4.497133000     -2.761364000
H       -4.432968000     -5.423464000      0.014621000
H       -3.199827000     -5.934482000     -2.077043000
C        3.510751000     -1.293819000      1.397638000
C        3.752194000     -0.625141000      2.606996000
C        4.586708000     -1.845979000      0.696790000
C        5.046271000     -0.531446000      3.109306000
C        5.880551000     -1.746373000      1.205260000
C        6.113615000     -1.098334000      2.414706000
H        2.935314000     -0.175879000      3.154283000
H        4.425643000     -2.358281000     -0.242705000
H        5.218110000     -0.016317000      4.047570000
H        6.705588000     -2.177105000      0.649747000
H        7.120144000     -1.030030000      2.811097000
C        3.475648000      1.120510000     -0.813166000
C        4.146108000      0.452150000     -1.844578000
C        4.221709000      1.665060000      0.239906000
C        5.536781000      0.359315000     -1.839704000
C        5.608248000      1.567818000      0.242794000
C        6.270630000      0.924926000     -0.801774000
H        3.605802000      0.009846000     -2.671278000
H        3.718761000      2.179469000      1.049596000
H        6.042495000     -0.150723000     -2.651672000
H        6.171732000      1.994220000      1.063806000
H        7.352327000      0.858611000     -0.800540000
C        1.611264000      3.213869000     -0.440992000
C        0.880531000      3.709971000      0.637189000
C        2.357698000      4.107078000     -1.227974000
C        0.873191000      5.076726000      0.915573000
C        2.343340000      5.469219000     -0.953423000
C        1.595885000      5.958767000      0.120126000
H        0.326731000      3.041663000      1.272636000
H        2.969399000      3.744132000     -2.045467000
H        0.296784000      5.442181000      1.756700000
H        2.922818000      6.147468000     -1.569200000
H        1.589012000      7.021017000      0.336264000
C        1.914657000     -2.789399000     -0.527909000
C        1.820104000     -2.246043000     -1.815392000
C        2.070754000     -4.175039000     -0.402150000
C        1.875388000     -3.052508000     -2.949047000
C        2.122344000     -4.987017000     -1.533223000
C        2.024582000     -4.430796000     -2.808191000
H        1.702393000     -1.177497000     -1.931923000
H        2.153812000     -4.635418000      0.573361000
H        1.803299000     -2.608245000     -3.935520000
H        2.240595000     -6.058159000     -1.417509000
H        2.067521000     -5.067330000     -3.684283000

111
(dppp)2Fe++_triplet -4717.693602 0.909244
C        0.162297000      2.257537000     -3.338234000
C        1.570933000      2.052916000     -2.781584000
P        1.785174000      1.516375000     -1.017991000
H        0.266989000      2.584950000     -4.376588000
P       -1.410197000      0.595092000     -1.652636000
C       -0.688589000      0.985608000     -3.319621000
H        2.089671000      1.278660000     -3.355389000
H        2.177696000      2.955648000     -2.891895000
H       -1.544630000      1.083605000     -3.990661000
H       -0.106697000      0.125909000     -3.661702000
H       -0.356640000      3.067149000     -2.818604000
C        0.162539000     -2.256777000      3.338463000
C        1.571146000     -2.052078000      2.781763000
P        1.785273000     -1.516083000      1.017992000
H        0.267281000     -2.583899000      4.376904000
P       -1.410234000     -0.594957000      1.652446000
C       -0.688575000     -0.984997000      3.319525000
H        2.089733000     -1.277539000      3.355326000
H        2.178076000     -2.954658000      2.892373000
H       -1.544603000     -1.082985000      3.990582000
H       -0.106840000     -0.125110000      3.661400000
H       -0.356266000     -3.066604000      2.819042000
Fe       0.207918000      0.000131000     -0.000047000
C        3.611741000     -1.384489000      1.016111000
C        4.212445000     -0.295799000      1.660126000
C        4.409905000     -2.417206000      0.512045000
C        5.594216000     -0.243598000      1.802461000
C        5.794497000     -2.360278000      0.659461000
C        6.386840000     -1.278144000      1.305071000
H        3.610514000      0.520707000      2.044770000
H        3.961916000     -3.267025000      0.012374000
H        6.053004000      0.604859000      2.295231000
H        6.407742000     -3.165593000      0.272502000
H        7.463500000     -1.237530000      1.419583000
C        3.611636000      1.384825000     -1.016287000
C        4.212300000      0.296161000     -1.660380000
C        4.409815000      2.417572000     -0.512305000
C        5.594057000      0.244011000     -1.802872000
C        5.794391000      2.360700000     -0.659889000
C        6.386698000      1.278589000     -1.305572000
H        3.610342000     -0.520355000     -2.044962000
H        3.961848000      3.267361000     -0.012563000
H        6.052823000     -0.604426000     -2.295695000
H        6.407652000      3.166034000     -0.272997000
H        7.463346000      1.238016000     -1.420208000
C        1.405142000     -2.957814000     -0.046638000
C        1.368075000     -2.753456000     -1.435850000
C        1.136993000     -4.233920000      0.461266000
C        1.070027000     -3.804385000     -2.298267000
C        0.833654000     -5.282386000     -0.404633000
C        0.798405000     -5.070997000     -1.782304000
H        1.587794000     -1.772425000     -1.845962000
H        1.161357000     -4.425135000      1.525990000
H        1.058913000     -3.640430000     -3.369647000
H        0.630602000     -6.267380000     -0.001363000
H        0.570257000     -5.892283000     -2.451322000
C        1.405041000      2.957735000      0.047146000
C        1.368094000      2.752916000      1.436300000
C        1.136775000      4.233992000     -0.460311000
C        1.070103000      3.803555000      2.299091000
C        0.833485000      5.282167000      0.405964000
C        0.798392000      5.070330000      1.783570000
H        1.587904000      1.771776000      1.846091000
H        1.161021000      4.425551000     -1.524977000
H        1.059106000      3.639241000      3.370419000
H        0.630367000      6.267288000      0.003036000
H        0.570295000      5.891392000      2.452880000
C       -2.451032000     -2.067665000      1.364721000
C       -2.090540000     -2.989441000      0.378930000
C       -3.525598000     -2.355853000      2.221255000
C       -2.797602000     -4.181028000      0.240291000
C       -4.233951000     -3.543600000      2.073518000
C       -3.869754000     -4.458602000      1.083675000
H       -1.264804000     -2.783220000     -0.286438000
H       -3.814627000     -1.657922000      2.998453000
H       -2.510150000     -4.885312000     -0.530215000
H       -5.065600000     -3.758766000      2.734015000
H       -4.421902000     -5.384759000      0.975036000
C       -2.521865000      0.805459000      2.058587000
C       -2.013099000      1.877262000      2.805981000
C       -3.856666000      0.839461000      1.638564000
C       -2.829296000      2.954034000      3.136985000
C       -4.669143000      1.920344000      1.969885000
C       -4.159450000      2.977561000      2.720500000
H       -0.979995000      1.886024000      3.129970000
H       -4.271063000      0.014054000      1.076584000
H       -2.427687000      3.772165000      3.723367000
H       -5.703263000      1.932283000      1.646689000
H       -4.796375000      3.813765000      2.983124000
C       -2.521400000     -0.805595000     -2.058976000
C       -2.012214000     -1.877216000     -2.806343000
C       -3.856239000     -0.840021000     -1.639110000
C       -2.828032000     -2.954238000     -3.137467000
C       -4.668344000     -1.921141000     -1.970567000
C       -4.158230000     -2.978184000     -2.721143000
H       -0.979075000     -1.885617000     -3.130238000
H       -4.270953000     -0.014767000     -1.077139000
H       -2.426102000     -3.772231000     -3.723822000
H       -5.702498000     -1.933411000     -1.647496000
H       -4.794865000     -3.814578000     -2.983868000
C       -2.451378000      2.067504000     -1.364782000
C       -2.091002000      2.989339000     -0.379005000
C       -3.526047000      2.355495000     -2.221247000
C       -2.798269000      4.180796000     -0.240315000
C       -4.234620000      3.543105000     -2.073447000
C       -3.870530000      4.458172000     -1.083627000
H       -1.265190000      2.783255000      0.286308000
H       -3.814975000      1.657531000     -2.998451000
H       -2.510907000      4.885129000      0.530183000
H       -5.066354000      3.758119000     -2.733888000
H       -4.422843000      5.384226000     -0.974949000

112
(dppp)2FeH+_triplet -4718.555703 0.915987
C        0.722251000     -0.684344000     -3.564606000
C        1.523395000     -1.623751000     -2.642346000
P        1.996269000     -0.977538000     -0.962420000
H        0.602426000     -1.211752000     -4.516526000
P       -0.702655000      0.898201000     -1.640878000
C       -0.682027000     -0.261759000     -3.102633000
H        0.948074000     -2.532605000     -2.440329000
H        2.427818000     -1.933969000     -3.170040000
H       -1.207221000      0.220933000     -3.930253000
H       -1.273053000     -1.135559000     -2.813893000
H        1.306839000      0.209812000     -3.789553000
C       -1.854351000     -1.051845000      3.454778000
C       -1.835123000     -2.266111000      2.512645000
P       -1.574475000     -2.040468000      0.669719000
H       -2.145108000     -1.427508000      4.441129000
P       -0.107301000      0.802716000      2.193916000
C       -0.511573000     -0.320381000      3.619918000
H       -1.016487000     -2.929916000      2.804577000
H       -2.759587000     -2.838819000      2.624943000
H       -0.527929000      0.292974000      4.524331000
H        0.296825000     -1.048266000      3.716124000
H       -2.633633000     -0.338305000      3.175471000
Fe       0.041884000     -0.369068000      0.180281000
C       -1.174377000     -3.792273000      0.244138000
C        0.143684000     -4.133761000     -0.061320000
C       -2.139763000     -4.808209000      0.314618000
C        0.500715000     -5.458279000     -0.309758000
C       -1.784949000     -6.130938000      0.065474000
C       -0.465275000     -6.459276000     -0.251602000
H        0.902173000     -3.368102000     -0.075010000
H       -3.169664000     -4.570601000      0.553397000
H        1.532666000     -5.697524000     -0.540214000
H       -2.539218000     -6.907638000      0.120199000
H       -0.194947000     -7.491010000     -0.444923000
[truncated: 106,397 more chars]
